# Supplementary material for: (2S)-3-Carbamoyl-2-(4-meth­oxy­benzene­sulfonamido)­propanoic acid
Source: Acta Crystallogr Sect E Struct Rep Online. 2010 Sep 18;66(Pt 10):o2596. doi: 10.1107/S160053681003607X (PMC2983211; doi:10.1107/S160053681003607X)
Supplement: Supplementary file 1 [file e-66-o2596-sup1.cif]

##############################################################################
###                                                                        ###
###        Electronic paper (Acta Crystallographica Section E)             ###
###                                                                        ###
##############################################################################
#                                                                            #
# This CIF contains the data in a paper accepted for publication in Acta     #
# Crystallographica Section E. It conforms to the requirements of Notes      #
# for Authors for Section E, and has been peer reviewed under the auspices   #
# of the IUCr Commission on Journals.                                        #
#                                                                            #
# Full details of the Crystallographic Information File format               #
# are given in the paper "The Crystallographic Information File (CIF):       #
# a New Standard Archive File for Crystallography" by S. R. Hall, F. H.      #
# Allen and I. D. Brown [Acta Cryst. (1991), A47, 655-685].                  #
#                                                                            #
# The current version of the core CIF dictionary is obtainable from          #
# ftp://ftp.iucr.org/pub/cif_core.dic. The current version number is 2.4.    #
#                                                                            #
# Software is freely available for graphical display of the structure(s) in  #
# this CIF.  For information consult the CIF home page http://www.iucr.org/  #
# cif/home.html                                                              #
#                                                                            #
# This file may be used for bona fide research purposes within the           #
# scientific community so long as proper attribution is given to the journal # 
# article from which it was obtained.                                        #
#                                                                            #
##############################################################################
                                             
data_I
_audit_creation_method     SHELXL-97
_chemical_name_systematic
;
(2<i>S</i>)-3-Carbamoyl-2-(4-methoxybenzenesulfonamido)propanoic acid
;
_chemical_name_common     ?
_chemical_formula_moiety     'C11 H14 N2 O6 S'
_chemical_formula_sum     'C11 H14 N2 O6 S'
_chemical_formula_iupac     'C11 H14 N2 O6 S'
_chemical_formula_weight     302.30
_chemical_melting_point     ?
_symmetry_cell_setting     monoclinic
_symmetry_space_group_name_H-M     'P 21'
_symmetry_space_group_name_Hall     'P 2yb'
loop_
    _symmetry_equiv_pos_as_xyz
    'x, y, z'
    '-x, y+1/2, -z'
_cell_length_a     7.14620(10)
_cell_length_b     8.9874(2)
_cell_length_c     11.1418(2)
_cell_angle_alpha     90.00
_cell_angle_beta     108.0900(10)
_cell_angle_gamma     90.00
_cell_volume     680.22(2)
_cell_formula_units_Z     2
_cell_measurement_reflns_used     8744
_cell_measurement_theta_min     2.97
_cell_measurement_theta_max     28.55
_cell_measurement_temperature     100(2)
_exptl_crystal_description     'needle'
_exptl_crystal_colour     'colorless'
_exptl_crystal_size_max     0.42
_exptl_crystal_size_mid     0.26
_exptl_crystal_size_min     0.23
_exptl_crystal_density_diffrn     1.476
_exptl_crystal_density_meas     ?
_exptl_crystal_density_method     'not measured'
_exptl_crystal_F_000     316
_exptl_absorpt_coefficient_mu     0.265
_exptl_absorpt_correction_type     multi-scan
_exptl_absorpt_process_details     '(SADABS; Bruker, 2007)'
_exptl_absorpt_correction_T_min     0.8968
_exptl_absorpt_correction_T_max     0.9416
_exptl_special_details
;
;
_diffrn_ambient_temperature     100(2)
_diffrn_radiation_type     MoK\a
_diffrn_radiation_wavelength     0.71073
_diffrn_radiation_source     'fine-focus sealed tube'
_diffrn_radiation_monochromator     graphite
_diffrn_measurement_device_type
           'Siemens SMART diffractometer equipped with a Bruker APEXII detector'
_diffrn_measurement_method     '\f and \w scans'
_diffrn_detector_area_resol_mean     ?
_diffrn_reflns_number     15356
_diffrn_reflns_av_R_equivalents     0.0282
_diffrn_reflns_av_sigmaI/netI     0.0248
_diffrn_reflns_theta_min     2.97
_diffrn_reflns_theta_max     28.60
_diffrn_reflns_theta_full     28.60
_diffrn_measured_fraction_theta_max     0.986
_diffrn_measured_fraction_theta_full     0.986
_diffrn_reflns_limit_h_min     -9
_diffrn_reflns_limit_h_max     9
_diffrn_reflns_limit_k_min     -11
_diffrn_reflns_limit_k_max     12
_diffrn_reflns_limit_l_min     -14
_diffrn_reflns_limit_l_max     14
_diffrn_standards_number     0
_diffrn_standards_interval_count     .
_diffrn_standards_interval_time     .
_diffrn_standards_decay_%     ?
_refine_special_details
;
 Refinement of F^2^ against ALL reflections.  The weighted R-factor wR and
 goodness of fit S are based on F^2^, conventional R-factors R are based
 on F, with F set to zero for negative F^2^. The threshold expression of
 F^2^ > 2sigma(F^2^) is used only for calculating R-factors(gt) etc. and is
 not relevant to the choice of reflections for refinement.  R-factors based
 on F^2^ are statistically about twice as large as those based on F, and R-
 factors based on ALL data will be even larger.
;
_reflns_number_total     3434
_reflns_number_gt     3335
_reflns_threshold_expression     I>2\s(I)
_refine_ls_structure_factor_coef     Fsqd
_refine_ls_matrix_type     full
_refine_ls_R_factor_all     0.0253
_refine_ls_R_factor_gt     0.0243
_refine_ls_wR_factor_gt     0.0624
_refine_ls_wR_factor_ref     0.0631
_refine_ls_goodness_of_fit_ref     1.040
_refine_ls_restrained_S_all     1.040
_refine_ls_number_reflns     3434
_refine_ls_number_parameters     194
_refine_ls_number_restraints     1
_refine_ls_hydrogen_treatment     mixed
_refine_ls_weighting_scheme     calc
_refine_ls_weighting_details
         'calc w=1/[\s^2^(Fo^2^)+(0.0368P)^2^+0.1181P] where P=(Fo^2^+2Fc^2^)/3'
_atom_sites_solution_hydrogens     geom
_atom_sites_solution_primary     direct
_atom_sites_solution_secondary     difmap
_refine_ls_shift/su_max     0.000
_refine_ls_shift/su_mean     0.000
_refine_diff_density_max     0.298
_refine_diff_density_min     -0.229
_refine_ls_extinction_method     none
_refine_ls_extinction_coef     ?
_refine_ls_abs_structure_details     'Flack (1983), <b>1581 Friedel pairs</b>'
_refine_ls_abs_structure_Flack     -0.01(4)
loop_
    _atom_type_symbol
    _atom_type_description
    _atom_type_scat_dispersion_real
    _atom_type_scat_dispersion_imag
    _atom_type_scat_source
    'C' 'C' 0.0033 0.0016
                         'International Tables Vol C Tables 4.2.6.8 and 6.1.1.4'
    'H' 'H' 0.0000 0.0000
                         'International Tables Vol C Tables 4.2.6.8 and 6.1.1.4'
    'N' 'N' 0.0061 0.0033
                         'International Tables Vol C Tables 4.2.6.8 and 6.1.1.4'
    'O' 'O' 0.0106 0.0060
                         'International Tables Vol C Tables 4.2.6.8 and 6.1.1.4'
    'S' 'S' 0.1246 0.1234
                         'International Tables Vol C Tables 4.2.6.8 and 6.1.1.4'
_computing_data_collection     'APEX2 (Bruker, 2007)'
_computing_cell_refinement     'SAINT (Bruker, 2007)'
_computing_data_reduction     'SAINT (Bruker, 2007)'
_computing_structure_solution     'SHELXS97 (Sheldrick, 2008)'
_computing_structure_refinement     'SHELXL97 (Sheldrick, 2008)'
_computing_molecular_graphics
;
ORTEP-3 (Farrugia, 1997), PLATON (Spek, 2009) and X-SEED
(Barbour, 2001)
;
_computing_publication_material
                                'WinGX (Farrugia, 1999) and PLATON (Spek, 2009)'
loop_
    _atom_site_type_symbol
    _atom_site_label
    _atom_site_fract_x
    _atom_site_fract_y
    _atom_site_fract_z
    _atom_site_U_iso_or_equiv
    _atom_site_adp_type
    _atom_site_calc_flag
    _atom_site_refinement_flags
    _atom_site_occupancy
    _atom_site_disorder_assembly
    _atom_site_disorder_group
    S S1 -0.29092(4) -0.00600(3) 0.24767(3) 0.01463(7) Uani d . 1 . .
    O O1 -0.42282(14) 0.05232(12) 0.31015(9) 0.0222(2) Uani d . 1 . .
    N N1 -0.30244(16) 0.10725(12) 0.13389(10) 0.0151(2) Uani d . 1 . .
    C C1 -0.04937(16) -0.00385(17) 0.35229(10) 0.0149(2) Uani d . 1 . .
    H H1N -0.375(3) 0.193(2) 0.1302(16) 0.018 Uiso d . 1 . .
    H H1N2 -0.739(3) -0.027(2) -0.1489(16) 0.018 Uiso d . 1 . .
    O O2 -0.32080(14) -0.15497(11) 0.19714(9) 0.0228(2) Uani d . 1 . .
    N N2 -0.65042(16) 0.03205(13) -0.13841(11) 0.0173(2) Uani d . 1 . .
    C C2 0.08556(19) -0.11149(14) 0.34294(12) 0.0168(2) Uani d . 1 . .
    H H2 0.0478 -0.1847 0.2784 0.020 Uiso calc R 1 . .
    H H2N2 -0.669(2) 0.130(2) -0.1430(17) 0.020 Uiso d . 1 . .
    O O3 -0.03178(13) 0.32670(11) 0.13252(9) 0.0204(2) Uani d . 1 . .
    C C3 0.27541(19) -0.11253(15) 0.42761(13) 0.0181(2) Uani d . 1 . .
    H H3 0.3675 -0.1859 0.4212 0.022 Uiso calc R 1 . .
    O O4 0.12194(15) 0.17646(12) 0.03322(11) 0.0241(2) Uani d . 1 . .
    C C4 0.32887(17) -0.00447(18) 0.52207(11) 0.0173(2) Uani d . 1 . .
    H H4O 0.208(3) 0.238(2) 0.0560(19) 0.026 Uiso d . 1 . .
    O O5 -0.42990(13) -0.15430(10) -0.10103(9) 0.01674(18) Uani d . 1 . .
    C C5 0.1919(2) 0.10294(16) 0.53159(12) 0.0196(3) Uani d . 1 . .
    H H5 0.2285 0.1754 0.5968 0.024 Uiso calc R 1 . .
    O O6 0.51004(13) 0.00661(13) 0.60857(8) 0.0223(2) Uani d . 1 . .
    C C6 0.0043(2) 0.10393(16) 0.44689(12) 0.0189(2) Uani d . 1 . .
    H H6 -0.0877 0.1776 0.4529 0.023 Uiso calc R 1 . .
    C C7 -0.17978(17) 0.09007(14) 0.05256(11) 0.0132(2) Uani d . 1 . .
    H H7 -0.1132 -0.0091 0.0698 0.016 Uiso calc R 1 . .
    C C8 -0.02147(17) 0.21146(14) 0.07875(12) 0.0139(2) Uani d . 1 . .
    C C9 -0.30540(17) 0.09626(14) -0.08778(11) 0.0138(2) Uani d . 1 . .
    H H9A -0.3628 0.1968 -0.1088 0.017 Uiso calc R 1 . .
    H H9B -0.2219 0.0752 -0.1420 0.017 Uiso calc R 1 . .
    C C10 -0.46823(16) -0.01830(16) -0.11135(10) 0.0134(2) Uani d . 1 . .
    C C11 0.6510(2) -0.10641(19) 0.60538(14) 0.0249(3) Uani d . 1 . .
    H H11A 0.5988 -0.2044 0.6167 0.037 Uiso calc R 1 . .
    H H11B 0.7742 -0.0886 0.6734 0.037 Uiso calc R 1 . .
    H H11C 0.6762 -0.1032 0.5238 0.037 Uiso calc R 1 . .
loop_
    _atom_site_aniso_label
    _atom_site_aniso_U_11
    _atom_site_aniso_U_22
    _atom_site_aniso_U_33
    _atom_site_aniso_U_12
    _atom_site_aniso_U_13
    _atom_site_aniso_U_23
    S1 0.01351(12) 0.01393(13) 0.01602(13) -0.00161(11) 0.00396(9) 0.00279(11)
    O1 0.0180(4) 0.0296(5) 0.0215(4) 0.0010(4) 0.0097(4) 0.0059(4)
    N1 0.0158(5) 0.0138(5) 0.0171(5) 0.0037(4) 0.0074(4) 0.0040(4)
    C1 0.0147(5) 0.0149(5) 0.0141(5) 0.0006(5) 0.0030(4) 0.0027(5)
    O2 0.0230(5) 0.0141(5) 0.0264(5) -0.0041(4) 0.0005(4) 0.0023(4)
    N2 0.0125(5) 0.0143(6) 0.0252(6) -0.0011(4) 0.0061(4) 0.0012(4)
    C2 0.0199(6) 0.0143(6) 0.0167(6) -0.0004(5) 0.0062(5) -0.0001(5)
    O3 0.0141(4) 0.0163(5) 0.0297(5) -0.0005(3) 0.0053(4) -0.0082(4)
    C3 0.0180(6) 0.0181(6) 0.0188(6) 0.0021(5) 0.0066(5) 0.0012(5)
    O4 0.0170(5) 0.0220(5) 0.0373(6) -0.0072(4) 0.0144(4) -0.0125(4)
    C4 0.0161(5) 0.0203(6) 0.0149(5) 0.0006(5) 0.0040(4) 0.0033(6)
    O5 0.0131(4) 0.0122(4) 0.0244(4) -0.0006(3) 0.0051(3) -0.0009(4)
    C5 0.0214(6) 0.0199(6) 0.0158(6) 0.0006(5) 0.0033(5) -0.0032(5)
    O6 0.0168(4) 0.0290(5) 0.0180(4) 0.0028(4) 0.0009(3) -0.0013(4)
    C6 0.0211(6) 0.0171(6) 0.0179(6) 0.0029(5) 0.0054(5) -0.0013(5)
    C7 0.0118(5) 0.0121(5) 0.0159(5) 0.0001(4) 0.0047(4) -0.0003(4)
    C8 0.0108(5) 0.0143(6) 0.0148(5) 0.0006(4) 0.0012(4) -0.0002(4)
    C9 0.0121(5) 0.0131(5) 0.0157(5) -0.0017(4) 0.0037(4) -0.0002(5)
    C10 0.0135(5) 0.0139(6) 0.0128(5) -0.0029(4) 0.0042(4) -0.0009(4)
    C11 0.0170(6) 0.0362(8) 0.0200(6) 0.0060(5) 0.0034(5) 0.0027(6)
_geom_special_details
;
 All esds (except the esd in the dihedral angle between two l.s. planes)
 are estimated using the full covariance matrix.  The cell esds are taken
 into account individually in the estimation of esds in distances, angles
 and torsion angles; correlations between esds in cell parameters are only
 used when they are defined by crystal symmetry.  An approximate (isotropic)
 treatment of cell esds is used for estimating esds involving l.s. planes.
;
loop_
    _geom_bond_atom_site_label_1
    _geom_bond_atom_site_label_2
    _geom_bond_site_symmetry_2
    _geom_bond_distance
    _geom_bond_publ_flag
    S1 O1 . 1.4336(10) ?
    S1 O2 . 1.4424(11) ?
    S1 N1 . 1.6078(11) ?
    S1 C1 . 1.7576(11) ?
    N1 C7 . 1.4514(15) ?
    N1 H1N . 0.927(18) ?
    C1 C2 . 1.3924(18) ?
    C1 C6 . 1.3948(18) ?
    N2 C10 . 1.3217(16) ?
    N2 H1N2 . 0.812(19) ?
    N2 H2N2 . 0.89(2) ?
    C2 C3 . 1.3914(18) ?
    C2 H2 . 0.9500 ?
    O3 C8 . 1.2101(16) ?
    C3 C4 . 1.3954(19) ?
    C3 H3 . 0.9500 ?
    O4 C8 . 1.3151(16) ?
    O4 H4O . 0.81(2) ?
    C4 O6 . 1.3565(14) ?
    C4 C5 . 1.402(2) ?
    O5 C10 . 1.2500(17) ?
    C5 C6 . 1.3790(18) ?
    C5 H5 . 0.9500 ?
    O6 C11 . 1.4389(18) ?
    C6 H6 . 0.9500 ?
    C7 C8 . 1.5330(17) ?
    C7 C9 . 1.5435(16) ?
    C7 H7 . 1.0000 ?
    C9 C10 . 1.5144(17) ?
    C9 H9A . 0.9900 ?
    C9 H9B . 0.9900 ?
    C11 H11A . 0.9800 ?
    C11 H11B . 0.9800 ?
    C11 H11C . 0.9800 ?
loop_
    _geom_angle_atom_site_label_1
    _geom_angle_atom_site_label_2
    _geom_angle_atom_site_label_3
    _geom_angle_site_symmetry_1
    _geom_angle_site_symmetry_3
    _geom_angle
    _geom_angle_publ_flag
    O1 S1 O2 . . 119.27(6) ?
    O1 S1 N1 . . 105.72(6) ?
    O2 S1 N1 . . 108.34(6) ?
    O1 S1 C1 . . 109.41(6) ?
    O2 S1 C1 . . 105.36(6) ?
    N1 S1 C1 . . 108.38(6) ?
    C7 N1 S1 . . 122.14(9) ?
    C7 N1 H1N . . 120.1(11) ?
    S1 N1 H1N . . 117.0(11) ?
    C2 C1 C6 . . 120.31(11) ?
    C2 C1 S1 . . 120.20(10) ?
    C6 C1 S1 . . 119.46(10) ?
    C10 N2 H1N2 . . 118.7(12) ?
    C10 N2 H2N2 . . 118.0(11) ?
    H1N2 N2 H2N2 . . 123.3(16) ?
    C3 C2 C1 . . 120.40(12) ?
    C3 C2 H2 . . 119.8 ?
    C1 C2 H2 . . 119.8 ?
    C2 C3 C4 . . 119.19(12) ?
    C2 C3 H3 . . 120.4 ?
    C4 C3 H3 . . 120.4 ?
    C8 O4 H4O . . 109.0(14) ?
    O6 C4 C3 . . 124.36(12) ?
    O6 C4 C5 . . 115.50(12) ?
    C3 C4 C5 . . 120.14(11) ?
    C6 C5 C4 . . 120.38(12) ?
    C6 C5 H5 . . 119.8 ?
    C4 C5 H5 . . 119.8 ?
    C4 O6 C11 . . 116.86(11) ?
    C5 C6 C1 . . 119.57(12) ?
    C5 C6 H6 . . 120.2 ?
    C1 C6 H6 . . 120.2 ?
    N1 C7 C8 . . 111.01(10) ?
    N1 C7 C9 . . 110.77(10) ?
    C8 C7 C9 . . 109.26(10) ?
    N1 C7 H7 . . 108.6 ?
    C8 C7 H7 . . 108.6 ?
    C9 C7 H7 . . 108.6 ?
    O3 C8 O4 . . 124.77(12) ?
    O3 C8 C7 . . 123.27(11) ?
    O4 C8 C7 . . 111.95(10) ?
    C10 C9 C7 . . 108.97(10) ?
    C10 C9 H9A . . 109.9 ?
    C7 C9 H9A . . 109.9 ?
    C10 C9 H9B . . 109.9 ?
    C7 C9 H9B . . 109.9 ?
    H9A C9 H9B . . 108.3 ?
    O5 C10 N2 . . 121.87(12) ?
    O5 C10 C9 . . 120.94(10) ?
    N2 C10 C9 . . 117.14(12) ?
    O6 C11 H11A . . 109.5 ?
    O6 C11 H11B . . 109.5 ?
    H11A C11 H11B . . 109.5 ?
    O6 C11 H11C . . 109.5 ?
    H11A C11 H11C . . 109.5 ?
    H11B C11 H11C . . 109.5 ?
loop_
    _geom_torsion_atom_site_label_1
    _geom_torsion_atom_site_label_2
    _geom_torsion_atom_site_label_3
    _geom_torsion_atom_site_label_4
    _geom_torsion_site_symmetry_1
    _geom_torsion_site_symmetry_2
    _geom_torsion_site_symmetry_3
    _geom_torsion_site_symmetry_4
    _geom_torsion
    _geom_torsion_publ_flag
    O1 S1 N1 C7 . . . . 176.40(10) ?
    O2 S1 N1 C7 . . . . -54.66(11) ?
    C1 S1 N1 C7 . . . . 59.18(11) ?
    O1 S1 C1 C2 . . . . 148.92(10) ?
    O2 S1 C1 C2 . . . . 19.54(12) ?
    N1 S1 C1 C2 . . . . -96.25(11) ?
    O1 S1 C1 C6 . . . . -29.28(12) ?
    O2 S1 C1 C6 . . . . -158.65(10) ?
    N1 S1 C1 C6 . . . . 85.55(11) ?
    C6 C1 C2 C3 . . . . -0.15(19) ?
    S1 C1 C2 C3 . . . . -178.33(10) ?
    C1 C2 C3 C4 . . . . 0.06(19) ?
    C2 C3 C4 O6 . . . . -179.08(12) ?
    C2 C3 C4 C5 . . . . 0.4(2) ?
    O6 C4 C5 C6 . . . . 178.71(12) ?
    C3 C4 C5 C6 . . . . -0.8(2) ?
    C3 C4 O6 C11 . . . . -3.51(19) ?
    C5 C4 O6 C11 . . . . 176.95(12) ?
    C4 C5 C6 C1 . . . . 0.8(2) ?
    C2 C1 C6 C5 . . . . -0.26(19) ?
    S1 C1 C6 C5 . . . . 177.93(11) ?
    S1 N1 C7 C8 . . . . -108.87(11) ?
    S1 N1 C7 C9 . . . . 129.56(10) ?
    N1 C7 C8 O3 . . . . -18.96(16) ?
    C9 C7 C8 O3 . . . . 103.49(14) ?
    N1 C7 C8 O4 . . . . 162.62(11) ?
    C9 C7 C8 O4 . . . . -74.93(13) ?
    N1 C7 C9 C10 . . . . -54.36(13) ?
    C8 C7 C9 C10 . . . . -176.96(10) ?
    C7 C9 C10 O5 . . . . -65.42(14) ?
    C7 C9 C10 N2 . . . . 112.13(12) ?
loop_
    _geom_hbond_atom_site_label_D
    _geom_hbond_atom_site_label_H
    _geom_hbond_atom_site_label_A
    _geom_hbond_site_symmetry_A
    _geom_hbond_distance_DH
    _geom_hbond_distance_HA
    _geom_hbond_distance_DA
    _geom_hbond_angle_DHA
    N2 H1N2 O3 2_445 0.812(19) 2.147(19) 2.9430(15) 166.9(16)
    N2 H2N2 O2 2_455 0.89(2) 2.02(2) 2.8808(16) 162.9(17)
    C11 H11B O3 2_646 0.98 2.48 3.3701(17) 150.2
    N1 H1N O5 2_455 0.927(18) 1.907(18) 2.8196(14) 167.8(16)
    O4 H4O O5 2 0.81(2) 1.79(2) 2.5875(14) 169(2)
    C9 H9A O2 2_455 0.99 2.54 3.4055(16) 145
data_global
_journal_date_recd_electronic     2010-08-26
_journal_date_accepted     2010-09-07
_journal_name_full     'Acta Crystallographica, Section E'
_journal_year     2010
_journal_volume     66
_journal_issue     10
_journal_page_first     o2596
_journal_page_last     o2596
_journal_paper_category     QO
_journal_coeditor_code     HB5624
_publ_contact_author_name     'Islam Ullah Khan'
_publ_contact_author_address
;
Materials Chemistry laboratory, Department of Chemistry,
GC University,
Lahore,
Pakistan.
;
_publ_contact_author_email     'iukhan.gcu@gmail.com'
_publ_contact_author_fax     ?
_publ_contact_author_phone     '+923334046740'
_publ_section_title
;
(2<i>S</i>)-3-Carbamoyl-2-(4-methoxybenzenesulfonamido)propanoic acid
;
loop_
    _publ_author_name
    _publ_author_footnote
    _publ_author_address
    'Hafiz Mubashar-ur-Rehman' .
;
Materials Chemistry Laboratory, Department of Chemistry,
GC University,
Lahore 54000,
Pakistan
;
    'Khan, Islam Ullah' .
;
Materials Chemistry Laboratory, Department of Chemistry,
GC University,
Lahore 54000,
Pakistan
;
    'Arshad, Muhammad Nadeem' .
;
Materials Chemistry Laboratory, Department of Chemistry,
GC University,
Lahore 54000,
Pakistan
;
    'K. Travis Holman' .
;
Department of Chemistry,
Georgetown University,
37th and O St NW,
Washington, DC 20057
USA
;
