# Supplementary material for: (2S)-3-Carbamoyl-2-(4-meth­oxy­benzene­sulfonamido)­propanoic acid
Source: Acta Crystallogr Sect E Struct Rep Online. 2010 Sep 18;66(Pt 10):o2596. doi: 10.1107/S160053681003607X (PMC2983211; doi:10.1107/S160053681003607X)
Supplement: Supplementary file 2 [file e-66-o2596-Isup2.hkl]

# 
# h,k,l, Fc-squared, Fo-squared, sigma(Fo-squared) and status flag 
# 
data_I
_shelx_title ' 10058 in P2(1)' 
_shelx_refln_list_code          4 
_shelx_F_calc_maximum       73.50 
_exptl_crystal_F_000       316.00 
_reflns_d_resolution_high  0.7424 
 
loop_ 
 _symmetry_equiv_pos_as_xyz 
 'x, y, z' 
 '-x, y+1/2, -z' 
 
_cell_length_a     7.1462 
_cell_length_b     8.9874 
_cell_length_c    11.1418 
_cell_angle_alpha  90.000 
_cell_angle_beta  108.090 
_cell_angle_gamma  90.000 
 
_shelx_F_squared_multiplier     1.000 
 
loop_ 
 _refln_index_h 
 _refln_index_k 
 _refln_index_l 
 _refln_F_squared_calc 
 _refln_F_squared_meas 
 _refln_F_squared_sigma 
 _refln_observed_status 
   1 -11   0       70.60       64.56      7.23 o 
   2 -11   0       22.38       24.32      3.11 o 
   3 -11   0       76.53       80.76      5.14 o 
   0 -10   0      573.76      579.45     22.40 o 
   1 -10   0       42.34       39.04      5.48 o 
   2 -10   0      105.77      100.48      8.49 o 
   3 -10   0      119.41      115.53      5.73 o 
   4 -10   0      111.59      115.17     10.40 o 
   5 -10   0      167.37      164.19      5.75 o 
   1  -9   0      201.67      200.74      7.92 o 
   2  -9   0       63.56       58.04      6.24 o 
   3  -9   0       26.41       24.55      2.85 o 
   4  -9   0      205.12      211.75      5.64 o 
   5  -9   0        5.19        5.45      1.36 o 
   6  -9   0       21.88       20.20      1.65 o 
   0  -8   0      931.18      926.64     21.21 o 
   1  -8   0       85.49       90.41      3.22 o 
   2  -8   0      141.34      142.87      6.68 o 
   3  -8   0      152.91      144.74      4.03 o 
   4  -8   0      242.46      236.32      5.07 o 
   5  -8   0      275.22      274.41      7.45 o 
   6  -8   0       58.07       57.70      2.36 o 
   1  -7   0      425.31      420.22      7.31 o 
   2  -7   0       85.66       68.33      3.87 o 
   3  -7   0       34.81       37.11      1.50 o 
   4  -7   0      142.79      140.25      3.30 o 
   5  -7   0       63.84       56.17      2.84 o 
   6  -7   0      368.89      365.79      6.37 o 
   7  -7   0        3.40        3.54      0.99 o 
   0  -6   0     1228.31     1226.13     25.80 o 
   1  -6   0      154.49      164.40      3.33 o 
   2  -6   0      126.55      132.85      3.31 o 
   3  -6   0       97.93       93.28      2.29 o 
   4  -6   0      139.01      132.61      2.62 o 
   5  -6   0      295.83      302.22      4.81 o 
   6  -6   0       24.36       23.20      1.53 o 
   7  -6   0       36.12       38.01      2.02 o 
   1  -5   0       66.10       75.96      2.96 o 
   2  -5   0       69.57       90.01      2.45 o 
   3  -5   0      105.22      106.60      2.36 o 
   4  -5   0      168.92      162.24      2.91 o 
   5  -5   0      419.52      383.19      6.98 o 
   6  -5   0       75.26       74.88      2.23 o 
   7  -5   0        0.38        0.33      0.67 o 
   8  -5   0       56.25       54.00      2.66 o 
   0  -4   0      768.37      933.84     26.45 o 
   1  -4   0      619.22      672.46     11.70 o 
   2  -4   0      122.30      153.79      3.81 o 
   3  -4   0      100.70      106.08      1.76 o 
   4  -4   0      150.23      144.20      2.65 o 
   5  -4   0      299.72      285.67      4.41 o 
   6  -4   0       22.97       22.72      1.31 o 
   7  -4   0        3.97        1.63      0.77 o 
   8  -4   0       90.55       87.58      3.78 o 
   1  -3   0      261.31      263.35      6.38 o 
   2  -3   0     1232.13     1339.74     17.61 o 
   3  -3   0       17.30       21.98      0.85 o 
   4  -3   0       33.49       27.29      1.09 o 
   5  -3   0      433.92      416.48      5.67 o 
   6  -3   0      245.69      232.20      4.04 o 
   7  -3   0       12.98       12.71      1.58 o 
   8  -3   0      119.97      118.67      3.45 o 
   0  -2   0     5388.59     5419.97    134.05 o 
   1  -2   0     2649.39     2645.32     47.93 o 
   2  -2   0      468.01      473.90      6.45 o 
   3  -2   0      284.51      295.31      3.91 o 
   4  -2   0      156.99      159.05      2.39 o 
   5  -2   0      509.05      467.64      6.57 o 
   6  -2   0      136.85      131.49      3.20 o 
   7  -2   0       19.68       21.02      1.45 o 
   8  -2   0       71.71       74.89      4.48 o 
   1  -1   0     1740.00     1661.57     58.93 o 
   2  -1   0     1674.78     1714.53     36.65 o 
   3  -1   0       13.56       13.15      0.73 o 
   4  -1   0      181.93      183.41      2.58 o 
   5  -1   0      384.87      381.61      4.57 o 
   6  -1   0      437.40      423.66      7.49 o 
   7  -1   0      156.04      159.17      3.00 o 
   8  -1   0      182.53      193.29      7.75 o 
   9  -1   0       71.00       66.24      3.31 o 
   1   0   0      440.60      451.23      6.24 o 
   2   0   0       30.12       24.05      0.63 o 
   3   0   0     2290.56     2398.06     25.91 o 
   4   0   0      171.78      176.10      2.09 o 
   5   0   0      459.22      471.24      5.08 o 
   6   0   0      238.63      243.58      3.98 o 
   7   0   0      208.92      223.57      5.28 o 
   8   0   0      161.47      173.90      4.88 o 
   9   0   0        1.10        2.03      1.12 o 
   1   1   0     1736.94     1699.92     32.18 o 
   2   1   0     1670.43     1753.10     33.29 o 
   3   1   0       15.81       16.83      0.51 o 
   4   1   0      191.43      191.99      1.89 o 
   5   1   0      387.76      380.62      3.87 o 
   6   1   0      434.19      422.63      7.50 o 
   7   1   0      156.56      168.96      4.36 o 
   8   1   0      187.17      197.15      5.11 o 
   9   1   0       71.11       70.88      3.18 o 
   0   2   0     5402.61     4840.14    133.94 o 
   1   2   0     2645.27     2571.78     39.37 o 
   2   2   0      478.20      474.16      6.70 o 
   3   2   0      276.18      286.52      3.83 o 
   4   2   0      157.00      157.93      1.84 o 
   5   2   0      504.95      479.87      4.89 o 
   6   2   0      136.76      134.31      2.69 o 
   7   2   0       22.50       21.70      1.61 o 
   8   2   0       72.00       76.58      3.00 o 
   1   3   0      273.19      272.93      4.63 o 
   2   3   0     1229.16     1313.37     17.32 o 
   3   3   0       19.20       22.84      0.80 o 
   4   3   0       33.96       30.33      0.79 o 
   5   3   0      435.53      418.33      4.47 o 
   6   3   0      254.26      241.22      3.54 o 
   7   3   0       12.47       14.24      1.25 o 
   8   3   0      122.87      128.45      3.52 o 
   0   4   0      791.63      936.50     14.24 o 
   1   4   0      623.01      682.60      8.65 o 
   2   4   0      118.24      143.25      1.99 o 
   3   4   0      106.24      111.82      1.66 o 
   4   4   0      151.77      148.70      2.24 o 
   5   4   0      293.32      277.78      3.75 o 
   6   4   0       22.92       23.98      1.14 o 
   7   4   0        5.13        5.73      0.95 o 
   8   4   0       92.90       94.16      3.42 o 
   1   5   0       72.78       81.17      1.24 o 
   2   5   0       72.86       92.48      1.40 o 
   3   5   0      100.20       98.02      1.66 o 
   4   5   0      161.38      158.57      2.84 o 
   5   5   0      420.18      388.17      5.39 o 
   6   5   0       78.58       74.82      1.73 o 
   7   5   0        0.30        0.65      0.63 o 
   8   5   0       57.54       54.75      2.84 o 
   0   6   0     1243.27     1267.53     15.64 o 
   1   6   0      155.94      167.90      2.12 o 
   2   6   0      120.15      125.14      1.89 o 
   3   6   0      100.65       97.02      2.04 o 
   4   6   0      135.84      125.75      2.85 o 
   5   6   0      297.14      288.42      7.43 o 
   6   6   0       24.28       26.34      1.86 o 
   7   6   0       34.70       30.44      2.07 o 
   1   7   0      413.89      400.59      4.29 o 
   2   7   0       85.05       72.83      1.44 o 
   3   7   0       33.38       36.41      1.40 o 
   4   7   0      137.95      131.18      3.02 o 
   5   7   0       64.44       58.76      2.30 o 
   6   7   0      361.64      372.06      6.92 o 
   7   7   0        3.46        2.22      1.14 o 
   0   8   0      921.91      925.29     12.46 o 
   1   8   0       86.51       88.73      1.62 o 
   2   8   0      143.03      139.84      3.83 o 
   3   8   0      151.35      143.35      3.63 o 
   4   8   0      239.70      240.48      5.31 o 
   5   8   0      279.65      282.66      5.60 o 
   6   8   0       57.81       58.47      2.04 o 
   1   9   0      196.57      188.70      3.62 o 
   2   9   0       61.36       58.70      2.91 o 
   3   9   0       27.37       28.91      1.49 o 
   4   9   0      205.19      208.55      5.33 o 
   5   9   0        5.12        7.16      1.15 o 
   6   9   0       21.92       20.13      1.80 o 
   0  10   0      576.60      596.28      9.91 o 
   1  10   0       41.89       39.34      1.57 o 
   2  10   0      104.46      104.46      2.62 o 
   3  10   0      122.91      122.65      3.12 o 
   4  10   0      113.24      119.24      3.32 o 
   5  10   0      165.79      167.33      4.34 o 
   1  11   0       73.44       77.51      2.16 o 
   2  11   0       22.83       24.53      2.47 o 
   3  11   0       77.78       79.96      2.58 o 
   0  12   0      179.40      209.39      6.63 o 
  -3 -11   1        0.86       -0.88      2.14 o 
  -2 -11   1      130.80      136.18     10.35 o 
  -1 -11   1       35.77       42.66      6.08 o 
   0 -11   1       61.81       66.86      7.12 o 
   1 -11   1       23.59       21.25      3.15 o 
   2 -11   1       16.41       22.56      3.67 o 
   3 -11   1       93.49       91.24      5.38 o 
  -5 -10   1       28.94       32.55      3.19 o 
  -4 -10   1       18.63       17.42      2.81 o 
  -3 -10   1       47.53       46.82      6.52 o 
  -2 -10   1        8.40       11.33      3.89 o 
  -1 -10   1       17.85       22.56      4.54 o 
   0 -10   1       60.75       64.94      4.50 o 
   1 -10   1       47.47       55.14      6.46 o 
   2 -10   1        7.38        7.53      1.91 o 
   3 -10   1      235.39      232.79      8.34 o 
   4 -10   1       27.00       29.52      2.43 o 
  -6  -9   1       44.87       39.80      2.30 o 
  -5  -9   1       45.36       41.47      2.73 o 
  -4  -9   1      157.61      154.16      6.51 o 
  -3  -9   1      158.47      157.26     10.35 o 
  -2  -9   1      100.07      104.31      7.94 o 
  -1  -9   1      482.45      479.52     11.14 o 
   0  -9   1      240.50      248.47      6.16 o 
   1  -9   1       49.90       53.73      4.24 o 
   2  -9   1       76.47       74.26      4.18 o 
   3  -9   1      209.53      201.61      7.32 o 
   4  -9   1        8.51        8.51      1.31 o 
   5  -9   1       29.22       30.36      2.21 o 
  -6  -8   1       15.16       16.42      1.45 o 
  -5  -8   1       16.51       15.18      1.26 o 
  -4  -8   1      192.54      174.06      4.75 o 
  -3  -8   1      155.17      168.68     11.28 o 
  -2  -8   1        6.56        6.43      1.74 o 
  -1  -8   1      517.68      532.86      9.75 o 
   0  -8   1      426.79      423.58      8.32 o 
   1  -8   1        7.60        8.40      1.52 o 
   2  -8   1       72.87       64.95      2.58 o 
   3  -8   1      214.98      213.00      5.62 o 
   4  -8   1      308.36      321.08      6.36 o 
   5  -8   1       10.31       10.71      1.53 o 
   6  -8   1      103.68      105.89      3.19 o 
  -7  -7   1       27.14       28.42      1.86 o 
  -6  -7   1       42.22       40.32      1.92 o 
  -5  -7   1      349.48      346.72      5.66 o 
  -4  -7   1       21.05       19.66      1.93 o 
  -3  -7   1      405.17      404.55      8.73 o 
  -2  -7   1     1230.70     1185.84     26.06 o 
  -1  -7   1      147.39      145.42      4.58 o 
   0  -7   1       73.72       76.82      3.18 o 
   1  -7   1      402.87      397.12      6.42 o 
   2  -7   1      152.34      147.27      3.78 o 
   3  -7   1      193.67      182.58      3.70 o 
   4  -7   1       35.31       33.45      1.77 o 
   5  -7   1      194.91      200.34      4.11 o 
   6  -7   1      151.64      147.51      3.71 o 
   7  -7   1      103.08      107.79      3.36 o 
  -8  -6   1       29.59       29.99      2.96 o 
  -7  -6   1        6.20        5.19      1.00 o 
  -6  -6   1        0.76        0.48      0.61 o 
  -5  -6   1      152.37      155.85      3.15 o 
  -4  -6   1      945.09      942.68     10.78 o 
  -3  -6   1      149.97      137.77      4.22 o 
  -2  -6   1      359.10      367.03      6.49 o 
  -1  -6   1      374.03      370.41     10.89 o 
   0  -6   1      108.74      118.31      3.74 o 
   1  -6   1      651.33      683.78     10.33 o 
   2  -6   1        4.18        6.36      0.78 o 
   3  -6   1      180.15      174.59      3.46 o 
   4  -6   1      557.72      531.18      6.90 o 
   5  -6   1       76.63       78.95      2.22 o 
   6  -6   1      121.13      121.38      3.68 o 
   7  -6   1       81.60       90.46      2.97 o 
  -8  -5   1       80.13       76.21      3.02 o 
  -7  -5   1       70.41       69.70      2.47 o 
  -6  -5   1       32.68       29.83      1.49 o 
  -5  -5   1       85.18       94.04      2.30 o 
  -4  -5   1       19.00       20.14      1.02 o 
  -3  -5   1      259.51      254.47      3.75 o 
  -2  -5   1     1243.07     1249.83     27.76 o 
  -1  -5   1      218.93      230.64      5.64 o 
   0  -5   1       17.33       12.98      1.42 o 
   1  -5   1      491.34      559.96      8.50 o 
   2  -5   1       55.14       54.02      1.42 o 
   3  -5   1      135.02      128.07      2.78 o 
   4  -5   1       17.99       16.80      0.99 o 
   5  -5   1       24.86       21.74      1.24 o 
   6  -5   1       23.11       22.32      1.39 o 
   7  -5   1       99.40       97.25      3.01 o 
   8  -5   1       15.37       20.78      2.88 o 
  -8  -4   1       27.65       30.98      2.56 o 
  -7  -4   1       27.46       27.73      1.64 o 
  -6  -4   1       22.00       22.47      1.29 o 
  -5  -4   1        3.45        4.24      0.63 o 
  -4  -4   1      174.49      171.82      3.26 o 
  -3  -4   1       24.87       23.38      1.14 o 
  -2  -4   1       63.31       68.67      4.54 o 
  -1  -4   1      552.81      618.86     13.47 o 
   0  -4   1       87.99      123.02      3.97 o 
   1  -4   1     1327.87     1320.26     26.39 o 
   2  -4   1      339.58      362.88      4.50 o 
   3  -4   1      343.11      343.60      4.44 o 
   4  -4   1      288.00      269.63      4.06 o 
   5  -4   1      189.31      178.61      3.33 o 
   6  -4   1       77.28       74.36      2.18 o 
   7  -4   1       14.56       14.01      1.45 o 
   8  -4   1      280.31      261.98      8.49 o 
  -9  -3   1       19.70       12.54      2.96 o 
  -8  -3   1      138.95      145.64      5.67 o 
  -7  -3   1      219.97      214.65      4.72 o 
  -6  -3   1      180.90      169.00      3.24 o 
  -5  -3   1       32.36       32.07      1.28 o 
  -4  -3   1      141.29      143.03      2.52 o 
  -3  -3   1      519.76      539.71      9.76 o 
  -2  -3   1      329.74      365.80     18.43 o 
  -1  -3   1        6.20        7.83      1.53 o 
   0  -3   1       86.73       78.95      2.78 o 
   1  -3   1     1045.68     1135.98     14.70 o 
   2  -3   1      409.29      383.40      4.97 o 
   3  -3   1      132.80      142.11      2.37 o 
   4  -3   1       10.30        8.26      0.70 o 
   5  -3   1      335.07      317.74      4.70 o 
   6  -3   1       52.57       48.94      2.18 o 
   7  -3   1      231.01      229.61      5.27 o 
   8  -3   1       15.20       17.74      1.43 o 
  -9  -2   1       45.35       51.64      3.66 o 
  -8  -2   1      123.71      124.52      4.05 o 
  -7  -2   1        3.83        3.53      0.79 o 
  -6  -2   1       59.08       57.00      1.58 o 
  -5  -2   1      448.04      444.95      5.24 o 
  -4  -2   1      239.46      262.67      3.39 o 
  -3  -2   1       24.24       27.66      0.90 o 
  -2  -2   1      576.06      623.31      9.37 o 
  -1  -2   1     2434.74     2387.76     61.99 o 
   0  -2   1     1956.51     2005.61     29.57 o 
   1  -2   1      697.28      693.12      9.31 o 
   2  -2   1     2872.11     3028.89     35.57 o 
   3  -2   1      389.24      383.41      4.72 o 
   4  -2   1      458.97      452.37      5.07 o 
   5  -2   1      175.91      166.39      2.88 o 
   6  -2   1      127.36      126.76      3.60 o 
   7  -2   1       21.89       22.71      1.56 o 
   8  -2   1       54.51       56.58      2.14 o 
  -9  -1   1      244.33      257.22      6.53 o 
  -8  -1   1       84.40       90.45      3.45 o 
  -7  -1   1      832.10      833.43     11.58 o 
  -6  -1   1      424.36      417.27      5.25 o 
  -5  -1   1      270.97      260.24      2.98 o 
  -4  -1   1      105.28      108.33      1.68 o 
  -3  -1   1      239.77      257.69      3.52 o 
  -2  -1   1     1320.54     1407.51     16.16 o 
  -1  -1   1     2835.83     2907.19     75.62 o 
   0  -1   1     1295.03     1327.34     25.05 o 
   1  -1   1      102.88      124.21      2.99 o 
   2  -1   1      856.97      845.37     10.43 o 
   3  -1   1     1370.39     1470.81     16.24 o 
   4  -1   1       40.41       37.38      1.15 o 
   5  -1   1      294.06      296.26      3.83 o 
   6  -1   1      141.55      138.42      2.90 o 
   7  -1   1      123.45      124.06      2.64 o 
   8  -1   1      108.53      114.23      6.34 o 
  -9   0   1       74.87       85.22      3.85 o 
  -8   0   1      324.30      339.25      7.27 o 
  -7   0   1        0.71        2.45      0.89 o 
  -6   0   1       19.74       16.09      0.99 o 
  -5   0   1        5.08        4.57      0.56 o 
  -4   0   1     1489.47     1537.00     11.60 o 
  -3   0   1      241.30      228.66      3.36 o 
  -2   0   1      527.51      518.33      6.35 o 
  -1   0   1     1833.95     1843.31     34.54 o 
   1   0   1     2633.65     2596.76     48.38 o 
   2   0   1      577.08      564.01      8.88 o 
   3   0   1      149.22      156.87      2.06 o 
   4   0   1      353.86      336.70      4.02 o 
   5   0   1        1.12        1.35      0.40 o 
   6   0   1        2.79        3.26      0.58 o 
   7   0   1      385.00      393.41      6.61 o 
   8   0   1      115.75      116.46      5.71 o 
  -9   1   1      243.75      245.85      6.15 o 
  -8   1   1       83.04       87.89      3.24 o 
  -7   1   1      842.86      838.35     15.28 o 
  -6   1   1      424.03      410.24      6.26 o 
  -5   1   1      262.53      260.25      2.87 o 
  -4   1   1      109.74      112.08      1.38 o 
  -3   1   1      231.33      246.89      2.68 o 
  -2   1   1     1302.81     1354.61     30.06 o 
  -1   1   1     2834.73     2851.95     53.47 o 
   0   1   1     1308.77     1269.56     34.11 o 
   1   1   1      102.49      116.80      4.49 o 
   2   1   1      840.56      812.99     10.65 o 
   3   1   1     1377.35     1483.58     11.77 o 
   4   1   1       39.66       34.75      0.93 o 
   5   1   1      286.39      284.71      4.18 o 
   6   1   1      141.76      144.70      3.20 o 
   7   1   1      119.94      120.67      3.65 o 
   8   1   1      109.27      109.40      3.72 o 
  -9   2   1       45.41       48.17      2.59 o 
  -8   2   1      122.81      128.58      3.83 o 
  -7   2   1        3.59        3.79      1.24 o 
  -6   2   1       62.02       58.25      1.69 o 
  -5   2   1      452.62      449.97      5.02 o 
  -4   2   1      241.58      263.94      2.81 o 
  -3   2   1       21.11       23.28      1.04 o 
  -2   2   1      566.11      607.65      8.42 o 
  -1   2   1     2454.07     2327.32     35.65 o 
   0   2   1     1954.14     1836.92    106.40 o 
   1   2   1      712.43      696.57     11.33 o 
   2   2   1     2891.29     2983.25     42.32 o 
   3   2   1      379.79      380.26      3.78 o 
   4   2   1      445.53      437.20      4.22 o 
   5   2   1      173.02      169.77      2.58 o 
   6   2   1      126.26      124.51      2.90 o 
   7   2   1       21.27       20.52      1.56 o 
   8   2   1       54.21       52.25      2.52 o 
  -8   3   1      139.53      127.70      3.61 o 
  -7   3   1      226.46      221.10      4.98 o 
  -6   3   1      180.69      163.70      2.51 o 
  -5   3   1       34.68       36.57      1.02 o 
  -4   3   1      140.31      141.24      1.80 o 
  -3   3   1      510.17      520.86      5.33 o 
  -2   3   1      319.59      348.82      5.53 o 
  -1   3   1        5.72        8.16      0.50 o 
   0   3   1       86.52       79.30      1.96 o 
   1   3   1     1051.57     1124.35     14.76 o 
   2   3   1      412.74      384.49      4.34 o 
   3   3   1      137.38      142.29      2.09 o 
   4   3   1       10.40       10.84      1.06 o 
   5   3   1      323.70      314.44      3.42 o 
   6   3   1       52.66       50.87      1.55 o 
   7   3   1      230.03      232.95      4.29 o 
   8   3   1       15.42       18.55      1.73 o 
  -8   4   1       30.58       28.60      2.14 o 
  -7   4   1       28.16       31.16      1.76 o 
  -6   4   1       22.30       26.79      1.14 o 
  -5   4   1        3.12        3.05      0.47 o 
  -4   4   1      176.86      177.36      2.40 o 
  -3   4   1       27.58       25.21      0.86 o 
  -2   4   1       61.25       65.85      1.34 o 
  -1   4   1      571.49      634.07      7.67 o 
   0   4   1       87.69      118.40      2.04 o 
   1   4   1     1335.85     1348.82     12.63 o 
   2   4   1      347.63      366.10      3.87 o 
   3   4   1      332.86      330.88      3.51 o 
   4   4   1      290.92      273.50      3.20 o 
   5   4   1      188.49      176.75      2.84 o 
   6   4   1       75.94       74.95      2.01 o 
   7   4   1       14.76       14.74      1.31 o 
   8   4   1      277.06      280.14     10.02 o 
  -8   5   1       80.10       79.04      3.36 o 
  -7   5   1       69.41       77.31      2.53 o 
  -6   5   1       32.85       32.24      1.51 o 
  -5   5   1       86.57       96.31      2.28 o 
  -4   5   1       17.41       16.79      1.16 o 
  -3   5   1      260.40      249.47      3.30 o 
  -2   5   1     1245.21     1245.79     10.71 o 
  -1   5   1      219.33      229.90      3.17 o 
   0   5   1       17.85       12.14      0.59 o 
   1   5   1      493.13      560.79      5.06 o 
   2   5   1       60.42       59.03      1.10 o 
   3   5   1      134.11      129.66      2.14 o 
   4   5   1       18.46       18.12      1.06 o 
   5   5   1       25.47       22.57      1.01 o 
   6   5   1       23.15       20.02      1.14 o 
   7   5   1      101.79      102.48      3.09 o 
   8   5   1       16.51       22.82      1.75 o 
  -8   6   1       27.61       30.88      5.23 o 
  -7   6   1        6.51        5.33      1.16 o 
  -6   6   1        0.64        0.20      0.72 o 
  -5   6   1      150.12      154.46      3.10 o 
  -4   6   1      946.10      935.49     10.37 o 
  -3   6   1      149.63      143.27      2.14 o 
  -2   6   1      364.87      375.79      3.60 o 
  -1   6   1      367.46      361.83      3.88 o 
   0   6   1      108.76      119.95      1.87 o 
   1   6   1      658.59      685.83      5.68 o 
   2   6   1        4.29        5.99      0.49 o 
   3   6   1      177.53      173.71      2.68 o 
   4   6   1      556.84      524.57      6.74 o 
   5   6   1       78.21       80.39      2.45 o 
   6   6   1      118.15      126.15      5.48 o 
   7   6   1       82.11       90.29      3.72 o 
  -7   7   1       25.18       29.86      2.94 o 
  -6   7   1       42.54       43.96      2.21 o 
  -5   7   1      344.46      335.39      6.13 o 
  -4   7   1       22.72       21.74      0.98 o 
  -3   7   1      401.77      408.52      5.34 o 
  -2   7   1     1225.13     1192.12     12.66 o 
  -1   7   1      148.87      140.72      1.93 o 
   0   7   1       75.37       74.79      1.51 o 
   1   7   1      398.79      394.23      3.82 o 
   2   7   1      150.28      149.50      2.36 o 
   3   7   1      192.57      176.90      3.10 o 
   4   7   1       34.63       33.22      1.46 o 
   5   7   1      200.04      203.97      4.47 o 
   6   7   1      151.59      147.37      4.05 o 
   7   7   1      107.83      112.45      3.91 o 
  -6   8   1       15.62       15.52      1.40 o 
  -5   8   1       15.95       16.53      1.45 o 
  -4   8   1      191.16      179.43      3.91 o 
  -3   8   1      152.43      152.66      3.16 o 
  -2   8   1        7.42        8.90      0.76 o 
  -1   8   1      512.13      522.59      5.82 o 
   0   8   1      426.56      422.52      5.30 o 
   1   8   1        6.63        7.39      0.51 o 
   2   8   1       75.27       71.80      1.60 o 
   3   8   1      216.08      211.33      5.24 o 
   4   8   1      302.41      319.91      5.25 o 
   5   8   1       10.84        9.59      1.26 o 
   6   8   1      105.00      106.74      3.68 o 
  -6   9   1       44.98       41.76      2.34 o 
  -5   9   1       45.15       42.39      2.15 o 
  -4   9   1      159.65      146.92      5.03 o 
  -3   9   1      156.35      151.50      3.40 o 
  -2   9   1       95.03       92.38      2.34 o 
  -1   9   1      483.23      477.82      5.76 o 
   0   9   1      238.70      245.93      3.24 o 
   1   9   1       48.95       48.89      1.84 o 
   2   9   1       78.55       81.77      2.16 o 
   3   9   1      208.40      206.55      3.79 o 
   4   9   1        8.28        8.52      1.08 o 
   5   9   1       28.96       27.52      1.86 o 
  -5  10   1       29.28       31.98      2.03 o 
  -4  10   1       19.92       18.81      1.49 o 
  -3  10   1       50.63       53.63      3.64 o 
  -2  10   1        8.10        8.22      1.18 o 
  -1  10   1       18.99       21.82      1.14 o 
   0  10   1       60.67       62.32      1.53 o 
   1  10   1       50.39       53.05      1.83 o 
   2  10   1        7.57        6.98      0.82 o 
   3  10   1      231.72      232.55      4.61 o 
   4  10   1       29.28       32.98      2.07 o 
  -3  11   1        1.18        0.39      0.98 o 
  -2  11   1      133.00      148.54      3.38 o 
  -1  11   1       35.16       37.24      1.55 o 
   0  11   1       60.71       63.71      1.87 o 
   1  11   1       24.15       23.98      1.33 o 
   2  11   1       16.52       19.55      1.34 o 
   3  11   1       94.80       95.76      4.05 o 
  -3 -11   2       13.01       16.15      4.60 o 
  -2 -11   2       14.60       15.28      4.44 o 
  -1 -11   2      231.73      250.35     13.96 o 
   0 -11   2       12.01       11.44      3.61 o 
   1 -11   2        4.36        5.33      1.67 o 
   2 -11   2       39.91       34.29      3.52 o 
   3 -11   2       84.79       76.75      6.02 o 
  -5 -10   2       22.65       24.10      2.27 o 
  -4 -10   2        4.02        4.60      3.01 o 
  -3 -10   2       27.52       22.78      4.87 o 
  -2 -10   2       31.07       34.44      5.48 o 
  -1 -10   2        9.91        9.69      3.39 o 
   0 -10   2       10.35        4.60      2.68 o 
   1 -10   2       18.35       19.48      2.53 o 
   2 -10   2        9.37        8.67      2.19 o 
   3 -10   2       34.82       33.67      2.41 o 
   4 -10   2       94.40       97.58      4.11 o 
  -6  -9   2      109.38      115.44      3.73 o 
  -5  -9   2       18.79       24.08      1.73 o 
  -4  -9   2      141.81      142.75     10.08 o 
  -3  -9   2      176.95      171.01     10.73 o 
  -2  -9   2       90.28       92.05      7.61 o 
  -1  -9   2      245.02      261.78      7.35 o 
   0  -9   2       30.21       29.83      2.22 o 
   1  -9   2       98.87       87.02      4.34 o 
   2  -9   2       40.59       41.12      2.60 o 
   3  -9   2      101.11      100.25      3.62 o 
   4  -9   2       62.99       62.78      2.82 o 
   5  -9   2       77.78       81.59      3.35 o 
  -7  -8   2        8.31        8.32      1.26 o 
  -6  -8   2       67.44       66.70      2.76 o 
  -5  -8   2      308.38      317.34      6.06 o 
  -4  -8   2        7.89        5.75      2.63 o 
  -3  -8   2        5.61        6.32      1.88 o 
  -2  -8   2      134.77      130.87      6.08 o 
  -1  -8   2      107.56      108.00      6.73 o 
   0  -8   2       64.17       63.44      3.15 o 
   1  -8   2        1.27        1.41      0.82 o 
   2  -8   2      221.64      216.49      5.01 o 
   3  -8   2       99.81       98.34      3.03 o 
   4  -8   2       15.01       14.35      1.47 o 
   5  -8   2      125.53      128.63      4.02 o 
   6  -8   2       36.61       37.38      2.05 o 
  -7  -7   2       92.13       90.07      2.92 o 
  -6  -7   2      143.44      143.02      3.52 o 
  -5  -7   2       46.35       41.58      1.78 o 
  -4  -7   2      497.81      474.63      7.81 o 
  -3  -7   2      155.83      156.84      6.54 o 
  -2  -7   2      126.15      135.76     10.21 o 
  -1  -7   2      744.81      719.30     13.90 o 
   0  -7   2       28.80       32.23      2.20 o 
   1  -7   2      115.07      122.05      3.06 o 
   2  -7   2      475.05      461.73      7.23 o 
   3  -7   2      177.28      178.29      3.80 o 
   4  -7   2      205.67      189.92      4.55 o 
   5  -7   2       75.21       72.19      2.37 o 
   6  -7   2       19.78       18.27      1.50 o 
  -8  -6   2      110.84      122.32      3.86 o 
  -7  -6   2       71.82       68.93      2.66 o 
  -6  -6   2       91.77       87.95      2.61 o 
  -5  -6   2       65.55       64.64      1.93 o 
  -4  -6   2      315.10      317.15      5.06 o 
  -3  -6   2       85.80       86.13      3.20 o 
  -2  -6   2      461.11      475.08     11.78 o 
  -1  -6   2       12.55       11.88      1.71 o 
   0  -6   2      304.51      311.30      9.23 o 
   1  -6   2       86.87       93.97      2.53 o 
   2  -6   2      233.61      241.75      4.44 o 
   3  -6   2      375.22      346.78      5.66 o 
   4  -6   2      169.82      170.42      3.28 o 
   5  -6   2       65.64       66.02      2.08 o 
   6  -6   2        4.83        4.12      0.87 o 
   7  -6   2       73.70       74.62      2.78 o 
  -8  -5   2       14.94       15.49      1.58 o 
  -7  -5   2       30.85       27.78      1.68 o 
  -6  -5   2      160.75      161.66      3.36 o 
  -5  -5   2       37.46       41.54      1.55 o 
  -4  -5   2      163.61      161.35      3.17 o 
  -3  -5   2       14.33       13.66      0.71 o 
  -2  -5   2      136.98      148.24     11.91 o 
  -1  -5   2      477.08      454.12     10.94 o 
   0  -5   2      307.95      333.53      8.65 o 
   1  -5   2      495.95      517.03      7.19 o 
   2  -5   2      187.16      178.10      3.14 o 
   3  -5   2      105.67      101.24      2.74 o 
   4  -5   2      428.63      420.61      5.81 o 
   5  -5   2      108.17      102.58      2.54 o 
   6  -5   2      256.74      252.89      4.91 o 
   7  -5   2       54.12       50.21      6.44 o 
  -8  -4   2       16.06       15.03      1.55 o 
  -7  -4   2      135.82      143.37      3.46 o 
  -6  -4   2        7.07        6.62      0.83 o 
  -5  -4   2      140.83      150.52      2.90 o 
  -4  -4   2       34.54       37.67      1.46 o 
  -3  -4   2       34.84       32.70      1.13 o 
  -2  -4   2      564.88      569.65     12.50 o 
  -1  -4   2      125.93      130.43      4.25 o 
   0  -4   2      803.31      843.30     14.78 o 
   1  -4   2      221.72      269.54      3.83 o 
   2  -4   2      170.82      159.48      2.50 o 
   3  -4   2       39.71       32.04      1.15 o 
   4  -4   2      625.42      603.99      7.50 o 
   5  -4   2        3.22        3.18      0.65 o 
   6  -4   2       14.80       13.88      1.21 o 
   7  -4   2      243.04      245.41      8.51 o 
   8  -4   2       39.35       42.29      2.79 o 
  -9  -3   2       56.56       49.12      6.13 o 
  -8  -3   2       79.74       78.32      4.50 o 
  -7  -3   2        5.18        4.16      0.90 o 
  -6  -3   2      123.72      125.52      2.68 o 
  -5  -3   2      211.69      216.69      4.31 o 
  -4  -3   2      108.91      113.36      2.61 o 
  -3  -3   2      925.48      981.94     15.00 o 
  -2  -3   2     1443.50     1461.41     27.09 o 
  -1  -3   2      233.83      235.90      5.99 o 
   0  -3   2       57.48       51.34      1.32 o 
   1  -3   2      167.34      159.05      2.53 o 
   2  -3   2       55.98       58.24      1.20 o 
   3  -3   2      237.89      249.32      3.83 o 
   4  -3   2      423.72      425.16      5.04 o 
   5  -3   2       91.24       81.42      1.89 o 
   6  -3   2       89.62       95.29      2.84 o 
   7  -3   2       51.31       55.56      2.35 o 
   8  -3   2      107.36      119.53      4.55 o 
  -9  -2   2       47.05       46.73      3.46 o 
  -8  -2   2       58.79       51.43      4.60 o 
  -7  -2   2       55.98       58.78      1.75 o 
  -6  -2   2      339.67      337.75      4.32 o 
  -5  -2   2      497.72      493.81      5.48 o 
  -4  -2   2      250.33      259.76      3.88 o 
  -3  -2   2        1.58        4.19      0.52 o 
  -2  -2   2      117.45      108.09      2.28 o 
  -1  -2   2     2888.27     3052.84     49.12 o 
   0  -2   2     1715.90     1722.07     21.99 o 
   1  -2   2      106.47      106.64      1.82 o 
   2  -2   2      156.44      147.32      2.00 o 
   3  -2   2      240.58      239.88      3.67 o 
   4  -2   2      251.18      233.73      3.26 o 
   5  -2   2        7.74        7.82      0.82 o 
   6  -2   2       66.30       57.24      1.89 o 
   7  -2   2      331.56      331.81     10.22 o 
   8  -2   2       13.81       13.18      1.92 o 
  -9  -1   2       28.12       27.66      2.29 o 
  -8  -1   2       34.51       35.79      2.50 o 
  -7  -1   2      167.93      168.99      4.45 o 
  -6  -1   2      763.17      783.64      9.58 o 
  -5  -1   2      156.08      171.27      2.55 o 
  -4  -1   2      663.14      678.71      7.29 o 
  -3  -1   2      470.90      526.63      8.58 o 
  -2  -1   2       25.88       39.58      1.13 o 
  -1  -1   2     3366.65     3321.25     54.37 o 
   0  -1   2     1919.77     2025.31     29.59 o 
   1  -1   2     1605.59     1571.53     19.80 o 
   2  -1   2     2252.92     2357.89     25.49 o 
   3  -1   2      739.08      781.28     10.23 o 
   4  -1   2      226.52      243.28      2.99 o 
   5  -1   2       28.64       34.15      1.34 o 
   6  -1   2       25.74       28.70      1.55 o 
   7  -1   2        2.15        1.49      0.65 o 
   8  -1   2      129.84      135.13      5.32 o 
  -9   0   2        2.62        1.25      1.04 o 
  -8   0   2       62.39       66.04      2.90 o 
  -7   0   2      180.39      178.70      4.53 o 
  -6   0   2        3.59        4.38      0.96 o 
  -5   0   2      679.63      656.20      7.07 o 
  -4   0   2     1790.99     1852.27     14.55 o 
  -3   0   2      136.62      122.30      2.38 o 
  -2   0   2      364.15      316.25      4.65 o 
  -1   0   2        9.06        9.47      1.15 o 
   1   0   2     2638.44     2772.81     72.37 o 
   2   0   2       62.00       61.39      1.29 o 
   3   0   2     1026.31     1048.57      9.40 o 
   4   0   2      521.41      544.60      4.85 o 
   5   0   2       28.08       26.29      1.18 o 
   6   0   2      274.47      262.78      4.64 o 
   7   0   2        4.27        4.38      1.09 o 
   8   0   2       29.61       29.11      2.18 o 
  -9   1   2       27.45       26.71      2.16 o 
  -8   1   2       34.10       34.28      2.94 o 
  -7   1   2      166.48      159.37      4.19 o 
  -6   1   2      760.61      773.17     10.17 o 
  -5   1   2      155.26      170.59      2.19 o 
  -4   1   2      650.44      666.20      6.24 o 
  -3   1   2      457.53      523.31      5.19 o 
  -2   1   2       27.25       37.13      2.46 o 
  -1   1   2     3345.74     2936.17    457.88 o 
   0   1   2     1921.69     1967.33     34.14 o 
   1   1   2     1626.61     1557.59     30.47 o 
   2   1   2     2241.91     2331.50     27.27 o 
   3   1   2      736.34      792.58      7.00 o 
   4   1   2      226.49      240.18      2.80 o 
   5   1   2       29.21       30.55      1.37 o 
   6   1   2       29.09       32.49      1.57 o 
   7   1   2        2.21        2.95      0.89 o 
   8   1   2      128.22      135.57      4.20 o 
  -9   2   2       48.00       46.06      3.06 o 
  -8   2   2       58.04       53.30      2.46 o 
  -7   2   2       57.81       58.45      3.56 o 
  -6   2   2      340.29      331.44      4.47 o 
  -5   2   2      497.95      488.66      5.27 o 
  -4   2   2      243.66      245.69      2.87 o 
  -3   2   2        1.85        6.46      0.47 o 
  -2   2   2      120.37      116.51      2.47 o 
  -1   2   2     2899.36     2968.42     37.34 o 
   0   2   2     1687.35     1643.99     29.09 o 
   1   2   2      108.99      108.39      1.88 o 
   2   2   2      147.98      142.44      2.09 o 
   3   2   2      242.31      244.60      2.57 o 
   4   2   2      256.55      244.18      2.58 o 
   5   2   2        7.37        5.76      0.66 o 
   6   2   2       66.31       57.63      1.75 o 
   7   2   2      331.15      323.17      6.52 o 
   8   2   2       13.69       12.57      1.54 o 
  -9   3   2       54.51       50.48      2.39 o 
  -8   3   2       81.74       85.97      4.67 o 
  -7   3   2        5.13        5.09      0.74 o 
  -6   3   2      116.21      109.62      2.07 o 
  -5   3   2      214.68      218.13      2.79 o 
  -4   3   2      102.76      108.61      1.55 o 
  -3   3   2      906.94      977.61      8.59 o 
  -2   3   2     1441.80     1485.62     19.26 o 
  -1   3   2      227.96      232.75      3.38 o 
   0   3   2       57.08       47.60      1.31 o 
   1   3   2      166.34      160.85      2.26 o 
   2   3   2       59.03       58.66      1.00 o 
   3   3   2      243.03      253.31      2.96 o 
   4   3   2      423.05      418.08      4.26 o 
   5   3   2       90.72       83.59      1.47 o 
   6   3   2       91.10       94.90      2.31 o 
   7   3   2       51.27       53.44      1.85 o 
   8   3   2      105.35      107.42      8.16 o 
  -8   4   2       16.04       16.89      2.54 o 
  -7   4   2      140.61      150.16      2.94 o 
  -6   4   2        7.15        7.16      0.54 o 
  -5   4   2      148.29      154.54      2.41 o 
  -4   4   2       35.00       34.68      1.22 o 
  -3   4   2       36.79       35.21      1.02 o 
  -2   4   2      557.53      565.17      5.76 o 
  -1   4   2      125.69      125.15      1.98 o 
   0   4   2      815.66      854.32      8.56 o 
   1   4   2      222.38      269.56      3.19 o 
   2   4   2      172.43      162.69      1.82 o 
   3   4   2       42.63       34.29      0.93 o 
   4   4   2      622.95      606.26      5.69 o 
   5   4   2        2.22        1.92      0.53 o 
   6   4   2       14.82       12.16      1.21 o 
   7   4   2      242.71      246.81      6.73 o 
   8   4   2       38.17       40.14      3.78 o 
  -8   5   2       13.05       15.42      1.83 o 
  -7   5   2       31.69       32.44      1.77 o 
  -6   5   2      166.00      168.05      3.34 o 
  -5   5   2       38.82       44.78      2.11 o 
  -4   5   2      161.14      159.04      2.84 o 
  -3   5   2       12.94       12.53      0.71 o 
  -2   5   2      139.21      140.45      1.77 o 
  -1   5   2      477.08      457.26      5.23 o 
   0   5   2      307.47      336.50      3.73 o 
   1   5   2      499.46      522.31      5.34 o 
   2   5   2      192.40      181.29      2.40 o 
   3   5   2      108.64      105.44      1.95 o 
   4   5   2      432.84      423.14      4.93 o 
   5   5   2      106.93      107.47      2.48 o 
   6   5   2      254.52      252.30      8.91 o 
   7   5   2       53.90       56.60      2.45 o 
  -8   6   2      113.19      120.91     11.14 o 
  -7   6   2       72.97       76.64      2.57 o 
  -6   6   2       91.42       86.44      2.54 o 
  -5   6   2       64.80       62.20      1.88 o 
  -4   6   2      318.70      320.95      4.60 o 
  -3   6   2       85.52       90.52      1.62 o 
  -2   6   2      463.34      475.59      4.81 o 
  -1   6   2       12.13       13.17      0.48 o 
   0   6   2      308.92      318.14      3.73 o 
   1   6   2       88.53       90.72      1.26 o 
   2   6   2      233.97      239.74      3.19 o 
   3   6   2      375.33      349.18      4.39 o 
   4   6   2      167.13      167.48      3.98 o 
   5   6   2       61.30       62.52      2.65 o 
   6   6   2        4.82        6.03      1.12 o 
   7   6   2       71.84       73.01      3.82 o 
  -7   7   2       91.57       90.99      3.25 o 
  -6   7   2      148.85      146.12      3.89 o 
  -5   7   2       46.17       37.70      1.89 o 
  -4   7   2      494.16      470.62      5.54 o 
  -3   7   2      154.93      147.97      2.72 o 
  -2   7   2      130.06      136.86      2.29 o 
  -1   7   2      747.11      732.33      6.51 o 
   0   7   2       28.79       30.58      1.04 o 
   1   7   2      117.86      119.10      2.11 o 
   2   7   2      470.76      450.61      5.22 o 
   3   7   2      176.60      177.64      2.88 o 
   4   7   2      207.97      196.36      3.87 o 
   5   7   2       75.35       69.53      2.57 o 
   6   7   2       20.29       18.97      1.72 o 
  -7   8   2        6.85        5.58      1.26 o 
  -6   8   2       67.64       72.06      2.23 o 
  -5   8   2      304.31      306.89      5.26 o 
  -4   8   2        7.34        6.12      0.91 o 
  -3   8   2        5.89        8.01      1.09 o 
  -2   8   2      137.94      137.70      2.59 o 
  -1   8   2      106.61      105.91      2.43 o 
   0   8   2       68.12       71.55      1.65 o 
   1   8   2        1.28        1.26      0.34 o 
   2   8   2      214.52      207.33      3.10 o 
   3   8   2       97.19       98.03      3.03 o 
   4   8   2       16.20       15.11      1.21 o 
   5   8   2      121.78      126.19      3.60 o 
   6   8   2       36.81       34.79      2.23 o 
  -6   9   2      107.55      116.81      3.66 o 
  -5   9   2       19.11       24.01      1.72 o 
  -4   9   2      138.22      137.08      3.47 o 
  -3   9   2      176.04      164.23      3.57 o 
  -2   9   2       91.73       91.20      3.19 o 
  -1   9   2      249.10      249.81      3.79 o 
   0   9   2       30.29       27.98      1.27 o 
   1   9   2       93.81       91.21      3.20 o 
   2   9   2       39.28       39.71      1.41 o 
   3   9   2      103.39      103.62      2.58 o 
   4   9   2       63.32       61.20      3.03 o 
   5   9   2       77.85       80.87      2.95 o 
  -5  10   2       22.95       24.11      1.80 o 
  -4  10   2        3.64        2.47      0.81 o 
  -3  10   2       28.28       27.15      2.01 o 
  -2  10   2       33.73       38.41      1.61 o 
  -1  10   2        9.47        9.45      0.83 o 
   0  10   2       10.06        7.63      1.22 o 
   1  10   2       18.96       23.95      2.92 o 
   2  10   2        9.17        8.59      1.08 o 
   3  10   2       32.50       30.30      1.65 o 
   4  10   2       93.28       93.92      4.64 o 
  -3  11   2       11.60       11.14      1.21 o 
  -2  11   2       13.59       12.66      1.12 o 
  -1  11   2      233.19      243.17      4.73 o 
   0  11   2       12.14       10.68      1.53 o 
   1  11   2        3.52        3.38      1.05 o 
   2  11   2       40.05       41.55      1.67 o 
   3  11   2       86.24       83.01      2.63 o 
  -3 -11   3       85.81       96.59      8.98 o 
  -2 -11   3       92.50       96.43      8.54 o 
  -1 -11   3       20.96       26.83      5.20 o 
   0 -11   3       48.18       53.17      6.74 o 
   1 -11   3       12.25       16.10      4.60 o 
   2 -11   3       27.72       27.18      3.30 o 
  -5 -10   3        9.84        9.88      2.38 o 
  -4 -10   3       88.73       86.30      8.27 o 
  -3 -10   3       86.14       86.90      8.10 o 
  -2 -10   3        6.49       11.55      3.56 o 
  -1 -10   3      212.82      211.75     12.10 o 
   0 -10   3       73.18       81.21      7.45 o 
   1 -10   3       11.19       12.47      2.24 o 
   2 -10   3       72.83       66.96      4.22 o 
   3 -10   3       77.60       77.39      3.13 o 
   4 -10   3      219.58      228.36      5.81 o 
  -6  -9   3       39.63       36.44      2.23 o 
  -5  -9   3      123.21      121.63      3.97 o 
  -4  -9   3       32.58       39.37      5.86 o 
  -3  -9   3       20.69       15.39      3.89 o 
  -2  -9   3      258.94      243.78     12.92 o 
  -1  -9   3      150.32      165.55      5.68 o 
   0  -9   3       13.22       14.14      1.71 o 
   1  -9   3      147.39      138.21      4.38 o 
   2  -9   3       99.65      107.92      3.22 o 
   3  -9   3       19.43       20.07      1.73 o 
   4  -9   3        2.73        1.64      0.99 o 
   5  -9   3      261.51      268.89      6.49 o 
  -7  -8   3       22.92       27.64      2.07 o 
  -6  -8   3      142.44      148.88      4.58 o 
  -5  -8   3       71.20       67.41      2.85 o 
  -4  -8   3      145.70      149.64      5.26 o 
  -3  -8   3       56.42       52.87      4.18 o 
  -2  -8   3      181.53      169.75      7.09 o 
  -1  -8   3      342.36      336.05      8.41 o 
   0  -8   3      214.27      202.44      4.74 o 
   1  -8   3       20.96       19.95      1.76 o 
   2  -8   3      258.43      246.08      6.15 o 
   3  -8   3       62.75       63.63      2.56 o 
   4  -8   3       38.33       34.25      2.16 o 
   5  -8   3       21.08       21.18      1.53 o 
  -7  -7   3      105.66      107.73      3.21 o 
  -6  -7   3      107.36      106.52      2.96 o 
  -5  -7   3      151.78      147.42      4.17 o 
  -4  -7   3       40.24       41.42      4.36 o 
  -3  -7   3       77.87       81.61      3.14 o 
  -2  -7   3      562.19      560.30     13.85 o 
  -1  -7   3       50.24       52.58      2.38 o 
   0  -7   3      752.93      762.55     13.07 o 
   1  -7   3      132.63      136.29      3.07 o 
   2  -7   3      222.90      222.26      4.60 o 
   3  -7   3       53.63       57.58      2.58 o 
   4  -7   3      226.18      221.88      8.02 o 
   5  -7   3       68.55       67.30      2.36 o 
   6  -7   3       68.89       66.50      2.94 o 
  -8  -6   3       79.63       83.77      2.93 o 
  -7  -6   3       14.95       16.16      1.43 o 
  -6  -6   3      298.72      294.22      5.25 o 
  -5  -6   3        4.94        5.69      0.85 o 
  -4  -6   3        5.57        6.22      0.80 o 
  -3  -6   3      192.88      198.00      5.51 o 
  -2  -6   3       31.61       39.05      3.97 o 
  -1  -6   3      669.17      692.72     12.91 o 
   0  -6   3      207.47      193.90      3.53 o 
   1  -6   3       71.30       64.47      1.80 o 
   2  -6   3       74.78       76.91      2.36 o 
   3  -6   3       21.43       23.69      1.55 o 
   4  -6   3       69.13       68.84      1.97 o 
   5  -6   3       10.88       11.60      1.15 o 
   6  -6   3      117.49      108.19      3.19 o 
   7  -6   3       29.40       32.01      2.69 o 
  -8  -5   3       22.91       22.29      1.81 o 
  -7  -5   3       35.66       35.23      1.87 o 
  -6  -5   3        1.66        1.97      0.60 o 
  -5  -5   3      358.11      342.52      6.10 o 
  -4  -5   3       15.44       19.77      1.36 o 
  -3  -5   3       23.24       24.62      1.34 o 
  -2  -5   3       78.92       73.88      2.34 o 
  -1  -5   3      315.28      343.58      5.88 o 
   0  -5   3      977.56     1076.42     13.98 o 
   1  -5   3      144.49      145.79      2.73 o 
   2  -5   3      197.62      188.01      3.83 o 
   3  -5   3      146.27      145.13      3.53 o 
   4  -5   3      892.73      863.16     10.25 o 
   5  -5   3       91.15       91.18      2.44 o 
   6  -5   3       18.72       18.83      1.48 o 
   7  -5   3      115.38      122.49      4.58 o 
  -8  -4   3        4.50        2.04      0.85 o 
  -7  -4   3       82.64       79.61      2.34 o 
  -6  -4   3      142.06      136.37      2.93 o 
  -5  -4   3      202.85      193.60      4.09 o 
  -4  -4   3      114.85      111.85      2.65 o 
  -3  -4   3      157.37      155.18      7.56 o 
  -2  -4   3      172.40      186.84      5.05 o 
  -1  -4   3      522.00      534.21     11.45 o 
   0  -4   3      509.35      570.10      7.93 o 
   1  -4   3       82.50       82.81      2.08 o 
   2  -4   3      140.94      136.60      4.42 o 
   3  -4   3      425.93      411.82      5.74 o 
   4  -4   3      133.93      132.25      2.86 o 
   5  -4   3        6.50        4.89      0.75 o 
   6  -4   3      119.08      114.81      3.68 o 
   7  -4   3        4.30        4.47      1.30 o 
  -9  -3   3        9.75        6.84      3.01 o 
  -8  -3   3       66.86       64.54      3.37 o 
  -7  -3   3       75.40       73.51      2.53 o 
  -6  -3   3      219.36      210.48      4.22 o 
  -5  -3   3      249.04      251.11      4.15 o 
  -4  -3   3      152.98      150.63      3.17 o 
  -3  -3   3      373.02      423.68     10.13 o 
  -2  -3   3       22.36       25.73      1.86 o 
  -1  -3   3     1547.70     1599.60     24.25 o 
   0  -3   3      966.98      966.61     12.52 o 
   1  -3   3      366.34      405.29      5.99 o 
   2  -3   3      393.67      395.37      4.75 o 
   3  -3   3      256.21      246.13      3.50 o 
   4  -3   3      447.59      422.97      5.46 o 
   5  -3   3      554.71      548.89      7.17 o 
   6  -3   3        1.44        0.48      0.59 o 
   7  -3   3       60.70       69.73      2.65 o 
   8  -3   3        1.77        2.34      1.20 o 
  -9  -2   3       49.37       52.40      4.74 o 
  -8  -2   3       37.21       31.73      4.19 o 
  -7  -2   3       63.90       62.76      2.39 o 
  -6  -2   3      409.01      395.53      4.52 o 
  -5  -2   3      527.59      547.08      5.49 o 
  -4  -2   3      396.93      397.28      5.52 o 
  -3  -2   3      197.39      216.86      3.94 o 
  -2  -2   3      910.99      930.44     14.91 o 
  -1  -2   3     1563.01     1597.57     28.61 o 
   0  -2   3       38.73       54.90      2.52 o 
   1  -2   3      464.65      477.26      5.76 o 
   2  -2   3      824.87      834.20      8.98 o 
   3  -2   3       79.61       71.41      1.56 o 
   4  -2   3       33.57       29.92      1.32 o 
   5  -2   3       65.36       55.92      1.78 o 
   6  -2   3       51.55       53.62      2.14 o 
   7  -2   3       94.05      100.20      3.43 o 
   8  -2   3      103.50      103.73      2.97 o 
  -9  -1   3       21.31       18.31      1.96 o 
  -8  -1   3       86.94       92.85      3.44 o 
  -7  -1   3       63.09       61.52      2.30 o 
  -6  -1   3      112.02      114.74      2.15 o 
  -5  -1   3      395.96      387.23      4.52 o 
  -4  -1   3      247.04      258.21      3.60 o 
  -3  -1   3      129.64      128.34      2.55 o 
  -2  -1   3      155.10      160.13      2.85 o 
  -1  -1   3     5388.33     5246.66     93.30 o 
   0  -1   3     4575.77     4525.92     63.49 o 
   1  -1   3     1524.75     1579.34     19.05 o 
   2  -1   3      873.75      895.18     10.48 o 
   3  -1   3      317.32      298.84      3.73 o 
   4  -1   3       46.33       46.73      1.34 o 
   5  -1   3      318.58      313.60      5.33 o 
   6  -1   3      245.82      236.56      4.69 o 
   7  -1   3       88.25       82.03      2.41 o 
   8  -1   3       28.27       35.26      2.42 o 
  -9   0   3      118.52      126.75      4.27 o 
  -8   0   3       60.08       57.96      2.70 o 
  -7   0   3       25.05       23.36      1.71 o 
  -6   0   3     2464.75     2531.00     33.25 o 
  -5   0   3       92.35       94.51      1.62 o 
  -4   0   3       30.76       39.63      1.35 o 
  -3   0   3     1757.13     1811.58     27.24 o 
  -2   0   3      345.43      341.49      6.05 o 
  -1   0   3     3584.11     3603.02     62.50 o 
   2   0   3     3418.07     3725.26     38.46 o 
   3   0   3      646.47      678.89      6.88 o 
   4   0   3      193.13      189.09      2.70 o 
   5   0   3       38.39       24.96      1.22 o 
   6   0   3      206.37      212.58      3.99 o 
   7   0   3        0.00       -0.21      0.68 o 
   8   0   3        0.19       -0.45      0.88 o 
  -9   1   3       21.13       19.52      1.93 o 
  -8   1   3       86.41       89.74      4.20 o 
  -7   1   3       57.80       55.95      2.42 o 
  -6   1   3      112.60      110.04      4.81 o 
  -5   1   3      401.30      392.82      3.75 o 
  -4   1   3      250.72      268.84      2.98 o 
  -3   1   3      123.96      124.56      2.02 o 
  -2   1   3      164.13      170.97      4.11 o 
  -1   1   3     5391.90     4343.52    992.37 o 
   0   1   3     4543.49     4480.70     55.60 o 
   1   1   3     1528.59     1569.81     19.65 o 
   2   1   3      892.30      910.17      9.89 o 
   3   1   3      312.81      295.83      3.22 o 
   4   1   3       44.26       42.16      1.04 o 
   5   1   3      323.22      317.90      4.22 o 
   6   1   3      245.70      232.13      4.50 o 
   7   1   3       87.20       88.29      2.74 o 
   8   1   3       29.13       34.79      2.29 o 
  -9   2   3       48.72       54.62      2.67 o 
  -8   2   3       37.82       41.81      2.23 o 
  -7   2   3       64.24       63.90      2.46 o 
  -6   2   3      410.99      394.41      4.69 o 
  -5   2   3      529.16      544.29      5.71 o 
  -4   2   3      399.12      396.93      4.25 o 
  -3   2   3      198.63      219.95      3.80 o 
  -2   2   3      899.33      955.41     14.35 o 
  -1   2   3     1533.75     1565.66     19.87 o 
   0   2   3       38.45       53.31      1.45 o 
   1   2   3      448.25      451.59      5.17 o 
   2   2   3      822.52      837.21      6.85 o 
   3   2   3       76.21       70.46      1.35 o 
   4   2   3       35.98       34.82      1.22 o 
   5   2   3       65.38       59.88      1.65 o 
   6   2   3       51.20       53.02      1.74 o 
   7   2   3       92.74       97.87      3.16 o 
   8   2   3      104.16      102.23      3.40 o 
  -9   3   3        9.33        8.76      1.25 o 
  -8   3   3       66.22       67.31      2.60 o 
  -7   3   3       76.24       75.54      2.22 o 
  -6   3   3      218.91      211.79      3.06 o 
  -5   3   3      252.09      245.87      3.17 o 
  -4   3   3      158.73      153.73      2.01 o 
  -3   3   3      364.32      406.54      4.38 o 
  -2   3   3       25.91       29.56      0.88 o 
  -1   3   3     1549.58     1608.02     19.75 o 
   0   3   3      972.47      965.79     19.45 o 
   1   3   3      362.91      398.98      3.84 o 
   2   3   3      393.04      388.77      4.48 o 
   3   3   3      263.50      252.87      3.19 o 
   4   3   3      447.03      422.04      4.57 o 
   5   3   3      557.77      555.91      6.64 o 
   6   3   3        1.45        0.41      0.75 o 
   7   3   3       62.16       65.44      4.76 o 
  -8   4   3        4.66        5.06      1.65 o 
  -7   4   3       82.63       80.78      1.76 o 
  -6   4   3      147.24      137.09      3.10 o 
  -5   4   3      205.64      191.43      2.38 o 
  -4   4   3      114.30      110.88      2.07 o 
  -3   4   3      162.40      165.16      2.86 o 
  -2   4   3      176.02      187.43      2.35 o 
  -1   4   3      505.31      505.98      4.92 o 
   0   4   3      509.64      561.55      5.56 o 
   1   4   3       89.89       87.95      1.26 o 
   2   4   3      146.13      145.35      1.72 o 
   3   4   3      420.19      402.15      4.36 o 
   4   4   3      129.76      123.68      2.72 o 
   5   4   3        6.73        4.65      0.69 o 
   6   4   3      117.39      119.95      4.24 o 
   7   4   3        3.98        5.74      1.46 o 
  -8   5   3       23.86       22.31      2.09 o 
  -7   5   3       37.05       37.88      1.94 o 
  -6   5   3        1.72        2.44      0.69 o 
  -5   5   3      359.08      339.77      6.65 o 
  -4   5   3       13.87       16.61      0.98 o 
  -3   5   3       20.77       20.88      0.86 o 
  -2   5   3       73.34       67.06      1.45 o 
  -1   5   3      316.80      337.13      3.91 o 
   0   5   3      992.48     1052.40     10.31 o 
   1   5   3      145.81      141.83      2.01 o 
   2   5   3      194.56      189.38      2.73 o 
   3   5   3      151.73      152.82      2.18 o 
   4   5   3      891.68      857.81      8.23 o 
   5   5   3       90.30       91.39      2.51 o 
   6   5   3       18.68       19.75      1.67 o 
   7   5   3      116.67      123.37      6.21 o 
  -8   6   3       79.31       79.60      3.29 o 
  -7   6   3       14.85       16.29      1.45 o 
  -6   6   3      303.42      292.26      5.13 o 
  -5   6   3        4.64        4.43      0.73 o 
  -4   6   3        4.32        4.96      0.67 o 
  -3   6   3      195.81      199.77      2.73 o 
  -2   6   3       30.53       31.89      0.92 o 
  -1   6   3      680.73      688.19      6.54 o 
   0   6   3      207.16      187.53      2.82 o 
   1   6   3       73.86       69.20      1.29 o 
   2   6   3       77.55       75.71      1.63 o 
   3   6   3       19.46       20.09      0.99 o 
   4   6   3       64.80       62.65      1.74 o 
   5   6   3       10.99        8.08      1.61 o 
   6   6   3      117.93      118.04      4.63 o 
   7   6   3       28.69       27.21      3.61 o 
  -7   7   3      102.42      102.96      3.10 o 
  -6   7   3      106.86      105.62      3.34 o 
  -5   7   3      147.01      141.64      2.83 o 
  -4   7   3       38.59       38.56      1.68 o 
  -3   7   3       81.00       81.65      2.05 o 
  -2   7   3      548.26      534.36      6.82 o 
  -1   7   3       50.68       51.02      0.95 o 
   0   7   3      751.88      739.25      8.00 o 
   1   7   3      133.17      128.28      2.01 o 
   2   7   3      231.18      227.96      3.44 o 
   3   7   3       52.87       50.72      1.51 o 
   4   7   3      226.44      219.03      4.16 o 
   5   7   3       66.34       66.44      2.52 o 
   6   7   3       68.89       68.12      3.11 o 
  -7   8   3       23.50       24.40      2.01 o 
  -6   8   3      139.72      150.10      4.01 o 
  -5   8   3       70.92       65.73      2.00 o 
  -4   8   3      147.69      148.43      2.61 o 
  -3   8   3       56.13       51.90      1.64 o 
  -2   8   3      177.28      171.05      2.79 o 
  -1   8   3      345.27      339.93      4.69 o 
   0   8   3      214.04      199.67      3.21 o 
   1   8   3       21.27       19.64      0.81 o 
   2   8   3      256.87      241.75      3.66 o 
   3   8   3       64.45       64.71      2.01 o 
   4   8   3       37.38       34.25      1.71 o 
   5   8   3       21.41       21.90      2.42 o 
  -6   9   3       39.61       37.29      2.23 o 
  -5   9   3      121.38      124.37      3.55 o 
  -4   9   3       30.74       29.00      1.67 o 
  -3   9   3       18.94       19.55      2.72 o 
  -2   9   3      256.34      247.67      4.39 o 
  -1   9   3      149.92      160.56      2.63 o 
   0   9   3       12.38       13.33      1.02 o 
   1   9   3      146.12      130.77      3.21 o 
   2   9   3      101.95      102.60      2.23 o 
   3   9   3       19.88       21.98      1.33 o 
   4   9   3        3.08        3.77      0.83 o 
   5   9   3      261.52      267.22      5.63 o 
  -5  10   3        9.34       10.96      1.34 o 
  -4  10   3       88.76       87.71      3.10 o 
  -3  10   3       88.65       88.32      2.86 o 
  -2  10   3        6.26        6.79      0.97 o 
  -1  10   3      208.52      213.88      5.23 o 
   0  10   3       73.21       83.84      7.75 o 
   1  10   3       10.83       12.36      1.71 o 
   2  10   3       73.11       70.29      2.08 o 
   3  10   3       77.35       80.27      3.14 o 
   4  10   3      217.84      232.69      4.94 o 
  -3  11   3       84.54       87.61      3.86 o 
  -2  11   3       97.05       94.67      2.63 o 
  -1  11   3       21.16       23.39      1.91 o 
   0  11   3       49.64       57.91      3.05 o 
   1  11   3       12.79       14.86      1.92 o 
   2  11   3       26.80       27.83      1.79 o 
  -3 -11   4       89.11       94.35      9.04 o 
  -2 -11   4        7.03        8.71      3.72 o 
   0 -11   4       20.35       15.11      4.49 o 
   1 -11   4       22.38       30.01      5.75 o 
   2 -11   4        1.28        2.30      1.86 o 
  -5 -10   4        0.78       -0.38      1.30 o 
  -4 -10   4        3.33       -0.38      2.14 o 
  -3 -10   4       92.40       91.45      8.38 o 
  -2 -10   4       74.34       72.17      7.39 o 
  -1 -10   4       11.94       16.56      2.85 o 
   0 -10   4       77.04       72.01      7.39 o 
   1 -10   4       10.87       10.45      1.35 o 
   2 -10   4       85.45       89.48      3.31 o 
   3 -10   4       14.35       15.20      1.75 o 
  -6  -9   4       59.28       62.00      3.13 o 
  -5  -9   4       21.82       19.49      2.50 o 
  -4  -9   4        5.14        5.10      1.43 o 
  -3  -9   4      192.80      177.36     11.12 o 
  -2  -9   4        2.49        3.89      2.30 o 
  -1  -9   4       32.78       33.90      2.80 o 
   0  -9   4       16.55       14.57      3.72 o 
   1  -9   4       69.63       70.47      2.60 o 
   2  -9   4        8.67        7.26      1.17 o 
   3  -9   4       17.83       23.70      1.91 o 
   4  -9   4        5.15        5.29      1.26 o 
  -7  -8   4      111.90      115.32      4.17 o 
  -6  -8   4       16.41       13.95      1.50 o 
  -5  -8   4        2.10        1.29      0.88 o 
  -4  -8   4        4.86        3.69      2.35 o 
  -3  -8   4      188.90      192.30      5.99 o 
  -2  -8   4      748.21      722.92     22.61 o 
  -1  -8   4       39.12       39.99      3.75 o 
   0  -8   4       12.84       14.28      1.31 o 
   1  -8   4       38.80       38.24      1.86 o 
   2  -8   4       75.30       68.91      2.60 o 
   3  -8   4      114.53      110.20      3.49 o 
   4  -8   4       57.11       59.55      2.80 o 
   5  -8   4        8.35        7.26      1.10 o 
  -7  -7   4       66.64       65.94      5.13 o 
  -6  -7   4       40.77       47.98      2.35 o 
  -5  -7   4       68.68       69.21      4.22 o 
  -4  -7   4      192.42      177.25      6.04 o 
  -3  -7   4      249.29      247.03      6.91 o 
  -2  -7   4       10.37       14.16      1.59 o 
  -1  -7   4      176.39      176.61      4.48 o 
   0  -7   4      217.65      214.48      4.29 o 
   1  -7   4      115.28      117.40      3.27 o 
   2  -7   4      141.66      138.66      3.60 o 
   3  -7   4      157.82      143.69      3.91 o 
   4  -7   4      154.20      147.94      4.17 o 
   5  -7   4       28.41       29.11      1.91 o 
   6  -7   4       32.06       31.52      2.00 o 
  -8  -6   4       48.22       42.76      2.64 o 
  -7  -6   4      161.06      164.48      3.93 o 
  -6  -6   4       15.10       13.43      1.22 o 
  -5  -6   4      607.78      570.15     10.63 o 
  -4  -6   4       55.00       58.38      2.13 o 
  -3  -6   4      412.52      407.82      9.90 o 
  -2  -6   4     1335.43     1327.25     21.29 o 
  -1  -6   4       90.67       88.31      2.30 o 
   0  -6   4       89.41       85.75      2.35 o 
   1  -6   4      175.43      162.41      3.55 o 
   2  -6   4      499.44      469.58      7.69 o 
   3  -6   4      189.49      182.11      4.32 o 
   4  -6   4        3.90        2.83      0.71 o 
   5  -6   4      169.12      160.86      3.85 o 
   6  -6   4       10.80       10.63      1.56 o 
  -8  -5   4      242.25      256.63      5.27 o 
  -7  -5   4      112.24      112.40      3.08 o 
  -6  -5   4       17.59       19.51      1.34 o 
  -5  -5   4       60.32       55.93      2.35 o 
  -4  -5   4      682.68      662.16      9.63 o 
  -3  -5   4       48.51       46.94      2.47 o 
  -2  -5   4      219.42      205.57      4.73 o 
  -1  -5   4      617.46      622.86      8.84 o 
   0  -5   4      140.08      161.85      3.89 o 
   1  -5   4      150.17      144.23      5.56 o 
   2  -5   4      404.44      394.83      6.62 o 
   3  -5   4      942.80      905.60     11.16 o 
   4  -5   4       28.99       27.81      1.44 o 
   5  -5   4       65.34       62.07      2.09 o 
   6  -5   4       86.44       88.20      3.38 o 
   7  -5   4       21.03       26.38      2.33 o 
  -9  -4   4        3.64        2.85      1.34 o 
  -8  -4   4      101.45       99.77      5.12 o 
  -7  -4   4      209.71      205.75      3.99 o 
  -6  -4   4       35.43       31.20      1.54 o 
  -5  -4   4      383.93      355.79      6.20 o 
  -4  -4   4      221.41      233.95      4.31 o 
  -3  -4   4      499.54      510.42     16.69 o 
  -2  -4   4     1034.15     1043.06     27.95 o 
  -1  -4   4       80.37       85.91      2.51 o 
   0  -4   4      520.07      507.97      7.44 o 
   1  -4   4        0.77        1.60      0.51 o 
   2  -4   4      494.69      501.24      6.57 o 
   3  -4   4      897.47      865.22     10.68 o 
   4  -4   4       83.08       75.29      2.83 o 
   5  -4   4       98.38       94.19      3.12 o 
   6  -4   4       25.83       24.78      1.77 o 
   7  -4   4      275.08      272.60      5.83 o 
  -9  -3   4       81.39       83.07      7.28 o 
  -8  -3   4       82.99       87.83      3.54 o 
  -7  -3   4       25.20       24.29      1.47 o 
  -6  -3   4      231.46      221.43      4.10 o 
  -5  -3   4       89.26       81.54      2.45 o 
  -4  -3   4      123.00      124.28      2.49 o 
  -3  -3   4       21.31       22.36      1.07 o 
  -2  -3   4      584.40      585.09     12.47 o 
  -1  -3   4      570.26      558.70     35.90 o 
   0  -3   4      348.51      382.16      5.85 o 
   1  -3   4     1849.17     1782.99     22.70 o 
   2  -3   4      179.39      175.94      3.21 o 
   3  -3   4      861.83      835.28      9.16 o 
   4  -3   4       12.89       13.75      1.34 o 
   5  -3   4       59.43       60.61      1.84 o 
   6  -3   4      210.02      214.35      4.65 o 
   7  -3   4       31.64       36.13      2.09 o 
  -9  -2   4       28.92       29.07      2.33 o 
  -8  -2   4       95.27       97.70      3.12 o 
  -7  -2   4      430.08      431.41      7.34 o 
  -6  -2   4       93.45      100.28      2.55 o 
  -5  -2   4       22.83       23.28      1.17 o 
  -4  -2   4      221.19      220.00      3.27 o 
  -3  -2   4      926.96      992.81     13.41 o 
  -2  -2   4     1441.04     1490.57     22.01 o 
  -1  -2   4      303.79      313.89      5.33 o 
   0  -2   4      287.07      309.51      5.42 o 
   1  -2   4      251.21      266.61      5.07 o 
   2  -2   4      482.37      519.45      7.07 o 
   3  -2   4      674.80      671.05      8.41 o 
   4  -2   4       61.78       65.09      1.71 o 
   5  -2   4      163.56      160.78      3.58 o 
   6  -2   4       12.97       12.54      1.26 o 
   7  -2   4      138.78      145.47      3.92 o 
  -9  -1   4       22.80       22.40      2.08 o 
  -8  -1   4       94.82       95.29      8.53 o 
  -7  -1   4      197.97      205.03      5.49 o 
  -6  -1   4       23.14       21.47      1.09 o 
  -5  -1   4       46.62       47.30      1.24 o 
  -4  -1   4      391.92      401.20      5.01 o 
  -3  -1   4     1161.71     1240.23     21.05 o 
  -2  -1   4      657.56      709.74     14.61 o 
  -1  -1   4      498.75      535.18      8.46 o 
   0  -1   4     1077.70     1081.91     15.14 o 
   1  -1   4       46.99       44.58      2.96 o 
   2  -1   4      125.83      123.66      1.95 o 
   3  -1   4       42.20       41.06      1.19 o 
   4  -1   4      562.16      571.46      7.24 o 
   5  -1   4       48.29       54.32      2.56 o 
   6  -1   4       19.50       16.10      1.36 o 
   7  -1   4       40.50       45.15      1.90 o 
  -9   0   4       54.80       53.49      2.85 o 
  -8   0   4      118.78      124.49      3.96 o 
  -7   0   4      235.59      227.20      5.25 o 
  -6   0   4      170.28      176.58      3.39 o 
  -5   0   4      330.05      328.97      4.10 o 
  -4   0   4       66.68       70.74      1.57 o 
  -3   0   4       83.54      105.48      2.03 o 
  -2   0   4     2240.88     2434.98     30.73 o 
  -1   0   4     1424.56     1424.96     20.73 o 
   0   0   4     1479.21     1588.50     22.23 o 
   1   0   4        3.20        3.06      0.45 o 
   2   0   4     1217.67     1234.45     13.57 o 
   3   0   4        0.71        0.38      0.27 o 
   4   0   4      164.33      177.96      2.85 o 
   5   0   4        2.43        0.35      0.47 o 
   6   0   4       29.05       26.03      1.26 o 
   7   0   4       95.87       93.28      2.99 o 
  -9   1   4       22.61       19.61      1.90 o 
  -8   1   4       91.65       92.63      3.34 o 
  -7   1   4      198.49      203.90      4.85 o 
  -6   1   4       22.25       21.98      1.33 o 
  -5   1   4       47.18       46.40      1.24 o 
  -4   1   4      378.70      393.92      4.30 o 
  -3   1   4     1166.35     1228.88     12.94 o 
  -2   1   4      666.43      664.69     36.36 o 
  -1   1   4      481.66      512.94      6.86 o 
   0   1   4     1075.78     1094.76     12.29 o 
   1   1   4       41.61       41.60      1.09 o 
   2   1   4      128.69      127.88      1.78 o 
   3   1   4       38.96       36.27      0.96 o 
   4   1   4      556.10      561.45      6.41 o 
   5   1   4       47.76       53.43      1.38 o 
   6   1   4       19.73       17.49      1.32 o 
   7   1   4       39.45       45.50      2.11 o 
  -9   2   4       26.76       23.89      2.27 o 
  -8   2   4       95.11       92.86      3.26 o 
  -7   2   4      427.14      426.32      7.79 o 
  -6   2   4       94.11       98.88      2.10 o 
  -5   2   4       20.28       22.63      0.89 o 
  -4   2   4      223.71      223.48      3.07 o 
  -3   2   4      911.95      982.09      9.63 o 
  -2   2   4     1425.50     1493.13     18.35 o 
  -1   2   4      300.88      316.41      4.20 o 
   0   2   4      301.81      320.36      4.36 o 
   1   2   4      248.21      260.93      3.31 o 
   2   2   4      473.61      513.32      4.69 o 
   3   2   4      677.04      676.79      5.92 o 
   4   2   4       59.05       63.00      1.46 o 
   5   2   4      155.20      152.47      2.90 o 
   6   2   4       12.90       12.97      1.01 o 
   7   2   4      139.88      140.56      3.87 o 
  -9   3   4       80.46       85.44      3.10 o 
  -8   3   4       78.71       79.78      2.82 o 
  -7   3   4       25.35       23.87      1.41 o 
  -6   3   4      230.60      217.04      3.11 o 
  -5   3   4       89.52       80.32      1.52 o 
  -4   3   4      117.37      118.95      1.73 o 
  -3   3   4       24.06       26.67      0.99 o 
  -2   3   4      590.90      607.34      6.01 o 
  -1   3   4      551.20      581.48      5.72 o 
   0   3   4      347.62      387.61      4.07 o 
   1   3   4     1858.36     1807.63     16.06 o 
   2   3   4      177.75      173.57      2.48 o 
   3   3   4      851.61      828.99      8.20 o 
   4   3   4       12.03       11.36      0.95 o 
   5   3   4       58.34       59.33      2.39 o 
   6   3   4      205.64      217.17      5.16 o 
   7   3   4       31.47       30.55      3.72 o 
  -9   4   4        3.31        0.44      2.14 o 
  -8   4   4      101.06       98.36      2.74 o 
  -7   4   4      211.90      205.04      3.06 o 
  -6   4   4       35.52       33.89      1.02 o 
  -5   4   4      382.10      358.29      4.62 o 
  -4   4   4      227.79      236.81      4.51 o 
  -3   4   4      492.47      514.59      5.32 o 
  -2   4   4     1044.33     1048.21      9.74 o 
  -1   4   4       80.19       83.42      1.31 o 
   0   4   4      510.11      506.36      5.10 o 
   1   4   4        0.94        1.30      0.35 o 
   2   4   4      492.09      496.00      4.85 o 
   3   4   4      899.72      855.17      9.19 o 
   4   4   4       80.28       70.24      1.70 o 
   5   4   4       97.30       93.54      2.66 o 
   6   4   4       25.81       25.53      2.18 o 
   7   4   4      271.95      275.12      7.64 o 
  -8   5   4      242.21      264.06      8.68 o 
  -7   5   4      112.24      115.22      3.07 o 
  -6   5   4       16.61       19.53      1.35 o 
  -5   5   4       60.44       53.45      1.82 o 
  -4   5   4      690.11      673.06      7.78 o 
  -3   5   4       48.53       45.34      1.22 o 
  -2   5   4      215.64      200.19      3.03 o 
  -1   5   4      624.42      620.17      5.82 o 
   0   5   4      140.00      156.19      2.26 o 
   1   5   4      154.04      152.06      2.49 o 
   2   5   4      407.65      397.89      4.38 o 
   3   5   4      943.41      891.04      8.79 o 
   4   5   4       31.70       30.52      1.16 o 
   5   5   4       64.07       61.66      2.11 o 
   6   5   4       85.75       84.63      3.49 o 
   7   5   4       21.74       25.69      2.27 o 
  -8   6   4       49.69       48.16      2.32 o 
  -7   6   4      163.07      175.29      4.35 o 
  -6   6   4       15.27       14.23      1.38 o 
  -5   6   4      616.10      576.57      7.83 o 
  -4   6   4       55.68       54.56      1.82 o 
  -3   6   4      413.97      414.46      4.67 o 
  -2   6   4     1336.44     1317.12     11.83 o 
  -1   6   4       90.64       88.16      2.02 o 
   0   6   4       84.32       85.22      1.60 o 
   1   6   4      175.21      160.22      3.54 o 
   2   6   4      504.29      472.95      5.79 o 
   3   6   4      187.99      188.55      3.24 o 
   4   6   4        3.90        2.81      0.65 o 
   5   6   4      169.93      167.24      4.06 o 
   6   6   4       10.73        7.78      2.14 o 
  -7   7   4       67.41       64.91      4.37 o 
  -6   7   4       42.70       48.68      2.07 o 
  -5   7   4       66.93       67.86      1.98 o 
  -4   7   4      190.95      183.64      3.00 o 
  -3   7   4      247.14      247.52      3.32 o 
  -2   7   4       10.19       12.28      0.87 o 
  -1   7   4      179.64      179.20      3.22 o 
   0   7   4      217.48      209.78      2.91 o 
   1   7   4      121.59      122.69      2.25 o 
   2   7   4      146.12      139.92      2.62 o 
   3   7   4      161.89      154.00      4.11 o 
   4   7   4      156.95      151.27      3.65 o 
   5   7   4       29.06       31.83      1.94 o 
   6   7   4       34.14       34.00      2.82 o 
  -7   8   4      115.71      121.07      3.26 o 
  -6   8   4       16.19       17.41      1.25 o 
  -5   8   4        2.55        2.10      0.62 o 
  -4   8   4        5.67        5.45      0.71 o 
  -3   8   4      191.17      189.73      4.18 o 
  -2   8   4      739.14      712.30      7.92 o 
  -1   8   4       39.84       35.86      1.15 o 
   0   8   4       13.61       12.50      0.97 o 
   1   8   4       37.88       35.39      1.76 o 
   2   8   4       78.14       72.38      1.93 o 
   3   8   4      113.62      110.77      2.63 o 
   4   8   4       58.96       62.48      2.38 o 
   5   8   4        6.88        6.81      1.15 o 
  -6   9   4       60.00       66.17      2.62 o 
  -5   9   4       21.50       23.81      1.75 o 
  -4   9   4        4.78        4.34      0.88 o 
  -3   9   4      188.39      183.17      3.55 o 
  -2   9   4        2.83        1.55      0.54 o 
  -1   9   4       31.27       32.97      1.57 o 
   0   9   4       16.31       16.88      2.39 o 
   1   9   4       75.03       77.00      1.83 o 
   2   9   4        9.68        8.40      0.85 o 
   3   9   4       17.96       20.63      1.43 o 
   4   9   4        4.53        4.38      1.87 o 
  -5  10   4        0.40        0.07      0.77 o 
  -4  10   4        2.82        2.11      1.01 o 
  -3  10   4       89.10       95.40      2.77 o 
  -2  10   4       76.19       74.24      2.46 o 
  -1  10   4       11.89       12.09      1.48 o 
   0  10   4       73.82       77.47      2.96 o 
   1  10   4       11.43       12.28      1.06 o 
   2  10   4       84.42       90.03      2.37 o 
   3  10   4       13.64       14.26      1.45 o 
  -3  11   4       90.40       92.44      2.84 o 
  -2  11   4        7.59        7.22      0.96 o 
  -1  11   4       30.90       30.97      2.23 o 
   0  11   4       20.36       23.11      2.21 o 
   1  11   4       19.97       23.53      2.46 o 
  -3 -11   5        6.15        9.20      3.94 o 
  -2 -11   5      124.65      109.30      9.47 o 
   0 -11   5       47.72       54.46      3.71 o 
   1 -11   5       20.07       14.77      2.51 o 
  -5 -10   5       35.29       35.23      3.36 o 
  -4 -10   5       28.10       30.99      2.99 o 
  -3 -10   5       23.83       27.07      2.66 o 
  -2 -10   5       67.39       80.66      7.67 o 
  -1 -10   5      186.47      187.72      5.62 o 
   0 -10   5        5.61        4.87      1.31 o 
   1 -10   5      120.59      124.52      5.66 o 
   2 -10   5       31.94       29.23      2.16 o 
   3 -10   5       65.68       76.75      3.35 o 
  -6  -9   5        4.93        6.35      1.43 o 
  -5  -9   5       23.13       19.53      2.60 o 
  -4  -9   5       24.54       23.70      4.85 o 
  -3  -9   5      158.19      167.72      7.23 o 
  -2  -9   5       55.86       55.41      3.83 o 
  -1  -9   5       50.04       52.96      2.76 o 
   0  -9   5       10.79       13.37      1.90 o 
   1  -9   5       63.37       60.97      2.56 o 
   2  -9   5       27.20       26.82      1.98 o 
   3  -9   5        3.02        1.89      1.00 o 
   4  -9   5      207.15      216.94      5.73 o 
  -7  -8   5       22.11       27.04      2.07 o 
  -6  -8   5       66.09       66.60      3.17 o 
  -5  -8   5       17.27       18.99      1.80 o 
  -4  -8   5        6.48        9.20      2.03 o 
  -3  -8   5       24.69       20.37      2.52 o 
  -2  -8   5       71.04       68.90      2.99 o 
  -1  -8   5      210.18      210.74      5.55 o 
   0  -8   5      122.74      121.64      4.73 o 
   1  -8   5      140.33      137.97      3.64 o 
   2  -8   5       16.02       18.52      1.64 o 
   3  -8   5        4.95        5.46      1.16 o 
   4  -8   5      131.54      126.85      4.13 o 
   5  -8   5       15.00       16.14      1.54 o 
  -7  -7   5      161.33      165.07      4.56 o 
  -6  -7   5        0.50        0.11      0.93 o 
  -5  -7   5      265.75      262.18      6.93 o 
  -4  -7   5      228.95      214.02     13.03 o 
  -3  -7   5        5.02        4.49      1.34 o 
  -2  -7   5      451.08      447.56     13.61 o 
  -1  -7   5       80.20       77.42      2.97 o 
   0  -7   5       56.89       58.69      2.17 o 
   1  -7   5      288.75      263.15      5.25 o 
   2  -7   5       63.85       62.02      3.88 o 
   3  -7   5       18.48       18.48      1.66 o 
   4  -7   5       50.41       48.20      2.28 o 
   5  -7   5       50.62       49.98      2.27 o 
  -8  -6   5       23.37       19.28      1.67 o 
  -7  -6   5       22.96       22.49      1.92 o 
  -6  -6   5      455.02      436.62     10.49 o 
  -5  -6   5      278.34      285.60      6.43 o 
  -4  -6   5      100.06      100.35      2.98 o 
  -3  -6   5      226.75      218.58      6.62 o 
  -2  -6   5      382.14      367.02      7.85 o 
  -1  -6   5       75.53       75.12      2.86 o 
   0  -6   5       27.44       25.14      1.54 o 
   1  -6   5       93.10       89.44      2.64 o 
   2  -6   5      588.50      557.95      9.01 o 
   3  -6   5      238.52      222.05      5.07 o 
   4  -6   5      124.27      122.83      3.10 o 
   5  -6   5       31.98       31.68      2.24 o 
   6  -6   5      163.65      166.08      5.44 o 
  -8  -5   5       35.90       34.73      2.29 o 
  -7  -5   5      110.26      108.03      5.30 o 
  -6  -5   5       80.63       74.40      2.68 o 
  -5  -5   5      304.88      285.72      5.46 o 
  -4  -5   5      362.01      361.07      7.00 o 
  -3  -5   5        2.90        1.77      0.91 o 
  -2  -5   5      338.32      329.97      8.24 o 
  -1  -5   5       10.54        8.67      0.87 o 
   0  -5   5      553.37      553.64      8.44 o 
   1  -5   5       80.02       73.04      2.32 o 
   2  -5   5       10.43       10.11      1.12 o 
   3  -5   5      250.18      249.19      4.35 o 
   4  -5   5       59.90       64.89      2.17 o 
   5  -5   5      266.45      260.23      5.96 o 
   6  -5   5       19.90       21.02      1.67 o 
  -9  -4   5        2.14        3.86      1.95 o 
  -8  -4   5      238.31      233.64      7.33 o 
  -7  -4   5        2.40        2.24      0.77 o 
  -6  -4   5      389.43      371.53      6.84 o 
  -5  -4   5       36.31       38.33      1.74 o 
  -4  -4   5      476.20      476.35      7.31 o 
  -3  -4   5       50.55       50.72      1.95 o 
  -2  -4   5      764.53      720.99     15.38 o 
  -1  -4   5      309.46      301.33      8.79 o 
   0  -4   5      183.36      196.74      3.83 o 
   1  -4   5      212.60      212.28      4.16 o 
   2  -4   5      214.03      207.71      3.75 o 
   3  -4   5      564.74      549.36      7.56 o 
   4  -4   5      365.20      339.38      6.50 o 
   5  -4   5       46.41       47.61      2.02 o 
   6  -4   5      382.98      396.98      7.20 o 
   7  -4   5       54.46       47.20      2.99 o 
  -9  -3   5       88.32       95.22      7.34 o 
  -8  -3   5       18.21       17.11      1.80 o 
  -7  -3   5       60.05       60.65      2.49 o 
  -6  -3   5       57.32       58.89      2.63 o 
  -5  -3   5      415.43      401.85      6.78 o 
  -4  -3   5      139.28      153.72      2.93 o 
  -3  -3   5       25.97       23.90      1.17 o 
  -2  -3   5     1335.29     1384.05     20.61 o 
  -1  -3   5      466.30      506.18      8.14 o 
   0  -3   5       28.68       23.05      1.20 o 
   1  -3   5      894.84      935.13     17.95 o 
   2  -3   5      419.29      403.32      5.66 o 
   3  -3   5        8.63        9.28      1.09 o 
   4  -3   5       16.55       13.55      0.96 o 
   5  -3   5      195.22      199.47      3.68 o 
   6  -3   5        6.42        8.52      1.15 o 
   7  -3   5       39.49       36.37      2.19 o 
  -9  -2   5        3.13        2.77      1.15 o 
  -8  -2   5        1.08        1.21      1.00 o 
  -7  -2   5       45.13       44.27      2.04 o 
  -6  -2   5      732.37      702.87      9.33 o 
  -5  -2   5        3.26        2.79      0.59 o 
  -4  -2   5      187.96      223.85      3.79 o 
  -3  -2   5      210.54      213.12      6.00 o 
  -2  -2   5      380.42      370.67     17.11 o 
  -1  -2   5      395.29      375.25      5.34 o 
   0  -2   5      316.23      357.49      5.27 o 
   1  -2   5      638.41      634.86      8.42 o 
   2  -2   5      714.16      735.96     10.85 o 
   3  -2   5      550.49      534.37      7.28 o 
   4  -2   5      242.56      250.35      3.89 o 
   5  -2   5       58.47       56.80      2.16 o 
   6  -2   5      134.22      130.52      3.55 o 
   7  -2   5       19.34       19.48      1.72 o 
  -9  -1   5        6.68        6.80      1.40 o 
  -8  -1   5       16.05       16.79      1.72 o 
  -7  -1   5      287.70      291.30      5.45 o 
  -6  -1   5      296.60      286.12      4.32 o 
  -5  -1   5      451.13      449.54      5.25 o 
  -4  -1   5     1434.34     1489.33     17.12 o 
  -3  -1   5      128.31      142.90      2.60 o 
  -2  -1   5      134.07      130.21      4.62 o 
  -1  -1   5       30.44       32.33      1.79 o 
   0  -1   5      742.61      690.71      8.74 o 
   1  -1   5      509.05      512.01      9.53 o 
   2  -1   5      170.94      159.46      5.71 o 
   3  -1   5      158.73      153.09      2.96 o 
   4  -1   5       57.55       58.92      2.29 o 
   5  -1   5       15.80       14.51      2.40 o 
   6  -1   5        6.52        7.85      1.09 o 
   7  -1   5       52.33       54.52      2.37 o 
  -9   0   5       34.08       32.04      3.33 o 
  -8   0   5      112.50      110.65      3.70 o 
  -7   0   5      162.88      158.16      4.20 o 
  -6   0   5      212.05      213.55      3.87 o 
  -5   0   5      282.80      290.09      3.81 o 
  -4   0   5       47.73       65.41      1.43 o 
  -3   0   5      123.13      117.89      2.07 o 
  -2   0   5      329.45      355.66      5.18 o 
  -1   0   5       11.92       10.45      0.54 o 
   0   0   5      466.27      510.40      8.82 o 
   1   0   5       80.64       85.40      1.79 o 
   2   0   5       78.05       71.94      1.25 o 
   3   0   5      277.90      266.08      3.28 o 
   4   0   5       14.10       11.42      0.98 o 
   5   0   5       97.74       87.19      2.94 o 
   6   0   5       12.34        9.25      0.91 o 
   7   0   5       13.16       11.75      1.36 o 
  -9   1   5        5.68        6.10      1.31 o 
  -8   1   5       15.08       15.49      1.63 o 
  -7   1   5      284.04      283.52      6.05 o 
  -6   1   5      296.39      299.73      5.22 o 
  -5   1   5      447.65      437.72      7.86 o 
  -4   1   5     1422.77     1490.26     15.83 o 
  -3   1   5      122.54      140.18      2.58 o 
  -2   1   5      127.72      121.03      2.04 o 
  -1   1   5       30.51       31.26      1.33 o 
   0   1   5      745.86      705.57      7.51 o 
   1   1   5      503.21      516.36      4.95 o 
   2   1   5      168.13      161.83      2.28 o 
   3   1   5      157.25      155.20      2.13 o 
   4   1   5       59.86       60.60      1.48 o 
   5   1   5       17.75       13.23      1.01 o 
   6   1   5        6.60        5.34      1.53 o 
   7   1   5       54.15       60.72      2.42 o 
  -9   2   5        2.80        1.03      0.89 o 
  -8   2   5        1.67        1.28      0.81 o 
  -7   2   5       45.79       42.47      2.90 o 
  -6   2   5      719.27      684.23      8.66 o 
  -5   2   5        2.90        1.56      0.39 o 
  -4   2   5      180.06      217.53      2.64 o 
  -3   2   5      204.90      215.84      2.64 o 
  -2   2   5      385.89      384.43      3.59 o 
  -1   2   5      382.96      364.14      3.79 o 
   0   2   5      315.09      356.04      3.76 o 
   1   2   5      644.25      667.46      6.05 o 
   2   2   5      703.47      735.25      6.28 o 
   3   2   5      561.17      552.11      5.39 o 
   4   2   5      238.45      237.01      4.20 o 
   5   2   5       59.45       56.29      1.86 o 
   6   2   5      134.27      139.80      3.59 o 
   7   2   5       20.01       22.33      1.56 o 
  -9   3   5       85.69       87.13      3.15 o 
  -8   3   5       17.53       16.88      1.47 o 
  -7   3   5       55.57       53.44      1.84 o 
  -6   3   5       56.97       55.93      1.62 o 
  -5   3   5      408.92      402.64      4.37 o 
  -4   3   5      134.82      147.63      2.01 o 
  -3   3   5       24.72       23.55      0.87 o 
  -2   3   5     1319.95     1374.31     11.68 o 
  -1   3   5      465.46      487.90      4.81 o 
   0   3   5       26.45       21.20      0.74 o 
   1   3   5      892.12      914.64     10.35 o 
   2   3   5      420.39      406.84      4.70 o 
   3   3   5        8.06        8.95      0.81 o 
   4   3   5       17.02       13.76      1.10 o 
   5   3   5      195.88      201.32      5.32 o 
   6   3   5        6.39        5.09      1.14 o 
   7   3   5       37.80       29.35      3.78 o 
  -9   4   5        2.25        3.29      2.52 o 
  -8   4   5      236.92      238.50      5.35 o 
  -7   4   5        2.48        1.91      0.47 o 
  -6   4   5      395.90      377.81      5.10 o 
  -5   4   5       35.75       38.72      1.32 o 
  -4   4   5      466.36      469.24      5.29 o 
  -3   4   5       53.93       56.82      1.25 o 
  -2   4   5      761.75      742.98      6.80 o 
  -1   4   5      306.96      304.63      3.32 o 
   0   4   5      182.26      195.07      2.39 o 
   1   4   5      215.09      211.96      2.68 o 
   2   4   5      210.84      201.84      2.88 o 
   3   4   5      567.79      541.49      6.54 o 
   4   4   5      363.09      349.07      5.41 o 
   5   4   5       45.76       46.70      3.40 o 
   6   4   5      383.13      402.30     10.50 o 
   7   4   5       53.67       53.06      4.87 o 
  -8   5   5       37.32       41.36      3.04 o 
  -7   5   5      111.33      112.98      3.10 o 
  -6   5   5       80.86       80.96      2.42 o 
  -5   5   5      307.29      298.45      5.54 o 
  -4   5   5      368.66      359.15      5.49 o 
  -3   5   5        3.39        3.76      0.58 o 
  -2   5   5      337.46      326.58      4.01 o 
  -1   5   5       10.12        9.30      0.57 o 
   0   5   5      557.89      560.30      5.95 o 
   1   5   5       80.65       73.65      1.38 o 
   2   5   5       12.17       10.64      0.78 o 
   3   5   5      255.30      248.72      3.48 o 
   4   5   5       57.54       61.66      2.13 o 
   5   5   5      262.89      275.81      5.10 o 
   6   5   5       19.99       21.43      2.52 o 
  -8   6   5       24.49       25.93      1.88 o 
  -7   6   5       23.57       26.64      1.72 o 
  -6   6   5      459.48      450.45      6.88 o 
  -5   6   5      282.66      281.05      5.00 o 
  -4   6   5      103.22       96.94      2.07 o 
  -3   6   5      226.05      220.41      3.56 o 
  -2   6   5      378.25      371.60      4.86 o 
  -1   6   5       73.69       76.87      1.59 o 
   0   6   5       27.84       26.30      1.08 o 
   1   6   5       89.72       83.67      1.78 o 
   2   6   5      592.09      576.28      7.78 o 
   3   6   5      238.12      233.72      3.82 o 
   4   6   5      128.26      128.96      2.99 o 
   5   6   5       31.46       33.68      2.76 o 
   6   6   5      162.38      175.94      8.16 o 
  -7   7   5      164.09      176.73      6.12 o 
  -6   7   5        0.56        0.79      0.61 o 
  -5   7   5      272.02      271.72      4.31 o 
  -4   7   5      229.03      218.87      3.59 o 
  -3   7   5        5.61        6.48      0.67 o 
  -2   7   5      463.64      441.57      5.21 o 
  -1   7   5       81.19       75.89      1.81 o 
   0   7   5       58.14       60.01      1.47 o 
   1   7   5      291.56      269.51      3.92 o 
   2   7   5       66.73       67.62      1.83 o 
   3   7   5       18.29       17.52      1.20 o 
   4   7   5       48.62       48.74      1.94 o 
   5   7   5       52.96       49.76      2.66 o 
  -7   8   5       21.59       25.72      1.62 o 
  -6   8   5       68.44       73.09      2.21 o 
  -5   8   5       17.53       18.29      1.21 o 
  -4   8   5        7.06        6.08      0.85 o 
  -3   8   5       23.50       20.58      1.07 o 
  -2   8   5       72.55       69.94      1.86 o 
  -1   8   5      208.97      209.07      3.41 o 
   0   8   5      123.53      121.65      2.24 o 
   1   8   5      136.79      132.39      4.20 o 
   2   8   5       14.76       15.10      1.06 o 
   3   8   5        4.14        2.82      0.71 o 
   4   8   5      137.17      145.60      3.74 o 
   5   8   5       15.44       14.20      1.53 o 
  -6   9   5        4.88        5.82      0.98 o 
  -5   9   5       21.89       20.81      1.24 o 
  -4   9   5       23.36       23.94      1.49 o 
  -3   9   5      162.11      173.82      3.54 o 
  -2   9   5       57.48       56.81      1.83 o 
  -1   9   5       50.03       53.21      1.66 o 
   0   9   5        9.91       12.57      1.12 o 
   1   9   5       64.92       63.34      1.81 o 
   2   9   5       26.91       24.95      2.20 o 
   3   9   5        2.50        1.12      0.96 o 
   4   9   5      207.42      223.41      4.95 o 
  -5  10   5       34.81       34.75      5.09 o 
  -4  10   5       26.23       24.16      1.71 o 
  -3  10   5       21.78       19.85      1.42 o 
  -2  10   5       67.46       73.57      2.14 o 
  -1  10   5      188.69      199.60      3.59 o 
   0  10   5        5.44        4.14      1.12 o 
   1  10   5      117.27      117.88      4.39 o 
   2  10   5       30.42       28.53      1.43 o 
   3  10   5       67.60       77.63      2.65 o 
  -3  11   5        6.67        6.16      1.01 o 
  -2  11   5      120.87      119.66      3.04 o 
  -1  11   5       28.30       29.12      5.86 o 
   0  11   5       48.49       49.62      3.13 o 
   1  11   5       19.40       17.99      1.95 o 
  -1 -11   6       27.79       33.84      3.89 o 
  -4 -10   6       29.21       31.18      3.17 o 
  -3 -10   6       90.27       94.92      4.92 o 
  -2 -10   6      116.79      114.88      6.30 o 
  -1 -10   6       59.31       62.85      3.90 o 
   0 -10   6      107.29      115.08      4.31 o 
   1 -10   6       43.52       41.91      2.91 o 
   2 -10   6      141.67      149.60      4.56 o 
  -6  -9   6       37.91       40.09      2.66 o 
  -5  -9   6       36.22       36.45      3.40 o 
  -4  -9   6       98.20       93.14      5.91 o 
  -3  -9   6       23.58       25.57      3.12 o 
  -2  -9   6       13.25       15.05      2.17 o 
  -1  -9   6      194.86      181.51      6.51 o 
   0  -9   6       76.91       76.43      4.12 o 
   1  -9   6      122.98      131.41      4.64 o 
   2  -9   6       37.69       37.58      2.35 o 
   3  -9   6      106.95      114.09      3.96 o 
  -6  -8   6       15.33       14.02      1.91 o 
  -5  -8   6       12.09       12.08      1.60 o 
  -4  -8   6       41.50       40.14      3.83 o 
  -3  -8   6      173.21      168.22      7.61 o 
  -2  -8   6       25.83       27.88      2.24 o 
  -1  -8   6      109.86      114.57      4.86 o 
   0  -8   6      222.10      222.25      7.18 o 
   1  -8   6       93.63       91.93      3.07 o 
   2  -8   6      134.33      136.44      4.01 o 
   3  -8   6        9.77        8.64      2.32 o 
   4  -8   6       39.21       40.56      2.63 o 
  -7  -7   6       20.11       20.75      2.13 o 
  -6  -7   6      141.90      140.48      5.10 o 
  -5  -7   6       16.56       16.04      1.72 o 
  -4  -7   6       85.35       88.65      5.48 o 
  -3  -7   6      160.40      150.12      5.63 o 
  -2  -7   6      199.37      204.39      6.51 o 
  -1  -7   6      264.92      269.69      6.65 o 
   0  -7   6      132.40      116.24      4.95 o 
   1  -7   6       41.77       34.47      1.92 o 
   2  -7   6       86.67       84.34      2.95 o 
   3  -7   6       98.71       99.58      3.40 o 
   4  -7   6        2.05        1.93      0.77 o 
   5  -7   6       54.84       50.48      3.01 o 
  -8  -6   6       45.31       47.35      2.57 o 
  -7  -6   6       81.82       82.40      6.41 o 
  -6  -6   6       88.43       87.96      3.88 o 
  -5  -6   6       43.37       46.19      2.58 o 
  -4  -6   6       87.61       83.92      3.70 o 
  -3  -6   6       73.46       67.17      3.48 o 
  -2  -6   6      151.37      141.23      5.08 o 
  -1  -6   6       78.77       82.84      3.23 o 
   0  -6   6       62.22       64.04      2.59 o 
   1  -6   6      138.30      128.48      6.06 o 
   2  -6   6       22.56       22.92      1.66 o 
   3  -6   6       64.26       62.57      2.16 o 
   4  -6   6       27.08       31.27      2.16 o 
   5  -6   6       88.34       95.16      3.57 o 
  -8  -5   6       48.98       58.95      3.87 o 
  -7  -5   6       24.92       23.02      1.68 o 
  -6  -5   6      258.29      233.60      6.79 o 
  -5  -5   6      143.60      135.39      4.05 o 
  -4  -5   6       75.64       71.78      2.57 o 
  -3  -5   6      946.85      922.08     23.42 o 
  -2  -5   6      211.21      222.22      6.58 o 
  -1  -5   6      119.15      118.90      6.51 o 
   0  -5   6      245.06      262.14      4.99 o 
   1  -5   6      213.99      200.40      4.90 o 
   2  -5   6       50.29       50.44      1.64 o 
   3  -5   6      251.71      248.19      5.36 o 
   4  -5   6       63.61       62.05      2.68 o 
   5  -5   6        2.86        2.50      0.87 o 
   6  -5   6      102.42      109.89      4.18 o 
  -8  -4   6       10.94        9.03      1.52 o 
  -7  -4   6       59.10       64.54      3.36 o 
  -6  -4   6       45.60       40.51      2.52 o 
  -5  -4   6      202.89      186.79      4.12 o 
  -4  -4   6      206.23      206.16      4.25 o 
  -3  -4   6       80.06       79.60      2.42 o 
  -2  -4   6       86.25       92.61      2.30 o 
  -1  -4   6       12.03       12.15      1.94 o 
   0  -4   6      105.34       94.96      2.62 o 
   1  -4   6        0.64        0.38      0.57 o 
   2  -4   6      200.52      186.65      4.18 o 
   3  -4   6       27.49       27.71      1.76 o 
   4  -4   6       36.37       31.42      1.63 o 
   5  -4   6      206.93      219.97      4.10 o 
   6  -4   6        1.77        1.97      1.00 o 
  -9  -3   6        8.99        6.74      2.96 o 
  -8  -3   6       11.97        7.80      1.42 o 
  -7  -3   6      168.64      156.72      4.48 o 
  -6  -3   6      358.22      342.33      6.46 o 
  -5  -3   6       81.76       80.62      2.50 o 
  -4  -3   6      222.77      206.92      4.18 o 
  -3  -3   6     1289.80     1277.51     23.54 o 
  -2  -3   6      198.67      194.86      4.13 o 
  -1  -3   6      342.68      344.67      7.35 o 
   0  -3   6      132.99      134.36      2.37 o 
   1  -3   6      193.83      193.54      3.45 o 
   2  -3   6      498.25      498.70      6.17 o 
   3  -3   6      302.27      286.04      4.32 o 
   4  -3   6      142.81      150.80      3.77 o 
   5  -3   6       16.85       17.55      1.37 o 
   6  -3   6      132.53      129.11      3.68 o 
  -9  -2   6       44.15       46.57      3.64 o 
  -8  -2   6       10.88       14.22      1.77 o 
  -7  -2   6       83.39       93.03      2.69 o 
  -6  -2   6      368.47      376.42      5.87 o 
  -5  -2   6      216.66      203.12      3.81 o 
  -4  -2   6      164.56      164.71      2.84 o 
  -3  -2   6       12.25       15.42      0.90 o 
  -2  -2   6      292.20      328.67      8.50 o 
  -1  -2   6      190.80      202.55      3.55 o 
   0  -2   6       93.97       85.40      1.91 o 
   1  -2   6      835.79      838.06      9.57 o 
   2  -2   6      829.98      796.74      8.80 o 
   3  -2   6        8.87        7.63      0.77 o 
   4  -2   6       74.12       66.72      2.23 o 
   5  -2   6      418.74      391.69      6.83 o 
   6  -2   6       16.88       16.54      1.50 o 
   7  -2   6       45.80       44.11      3.83 o 
  -9  -1   6       49.90       54.01      4.48 o 
  -8  -1   6       45.42       42.30      2.48 o 
  -7  -1   6      214.12      211.98      5.93 o 
  -6  -1   6      343.26      339.23      4.86 o 
  -5  -1   6       25.88       23.45      1.01 o 
  -4  -1   6      764.46      750.99      7.88 o 
  -3  -1   6      106.38       98.23      1.93 o 
  -2  -1   6      238.25      244.00      3.29 o 
  -1  -1   6      231.39      216.48      3.43 o 
   0  -1   6      330.24      342.87      6.41 o 
   1  -1   6     1010.97     1000.05     10.46 o 
   2  -1   6      284.30      277.22      3.52 o 
   3  -1   6      310.55      295.15      9.13 o 
   4  -1   6       29.29       34.86      2.84 o 
   5  -1   6        3.36        4.05      1.43 o 
   6  -1   6       51.62       50.69      2.27 o 
   7  -1   6        8.00        9.45      1.55 o 
  -9   0   6       86.77       96.89      3.74 o 
  -8   0   6       11.56       13.30      1.59 o 
  -7   0   6      372.61      389.37     10.62 o 
  -6   0   6        7.46        5.83      0.84 o 
  -5   0   6        4.14        3.34      0.60 o 
  -4   0   6      235.28      249.57      3.12 o 
  -3   0   6       14.64       17.64      0.67 o 
  -2   0   6       68.68       64.60      1.46 o 
  -1   0   6      776.58      778.54      8.35 o 
   0   0   6      449.89      448.46      5.01 o 
   1   0   6       10.20       12.61      0.54 o 
   2   0   6       75.26       63.11      1.41 o 
   3   0   6      147.32      140.89      2.31 o 
   4   0   6      394.43      366.55      5.38 o 
   5   0   6      199.88      190.78      3.71 o 
   6   0   6       40.68       47.62      1.95 o 
   7   0   6      116.70      128.57      3.69 o 
  -9   1   6       48.85       46.69      3.67 o 
  -8   1   6       44.75       43.36      2.85 o 
  -7   1   6      214.70      208.12      4.98 o 
  -6   1   6      344.77      336.24      5.78 o 
  -5   1   6       24.70       22.24      1.05 o 
  -4   1   6      775.12      768.89      7.70 o 
  -3   1   6      102.02       95.71      1.86 o 
  -2   1   6      233.28      234.74      2.72 o 
  -1   1   6      231.96      215.92      3.70 o 
   0   1   6      330.47      347.34      3.48 o 
   1   1   6     1017.00     1000.29      8.95 o 
   2   1   6      287.30      280.49      3.12 o 
   3   1   6      318.28      306.24      3.47 o 
   4   1   6       28.45       33.36      1.19 o 
   5   1   6        3.10        3.98      0.68 o 
   6   1   6       51.13       52.31      2.16 o 
   7   1   6        7.92        7.91      1.25 o 
  -9   2   6       42.25       43.07      2.45 o 
  -8   2   6       10.73        9.75      1.33 o 
  -7   2   6       82.46       90.49      2.71 o 
  -6   2   6      367.30      353.69      5.41 o 
  -5   2   6      217.97      199.82      2.85 o 
  -4   2   6      167.54      168.71      2.41 o 
  -3   2   6       14.07       17.61      0.91 o 
  -2   2   6      280.29      320.38      3.26 o 
  -1   2   6      190.40      208.16      2.41 o 
   0   2   6       91.69       83.70      1.25 o 
   1   2   6      828.85      832.30      7.61 o 
   2   2   6      833.97      797.59      6.86 o 
   3   2   6       10.59        9.82      0.70 o 
   4   2   6       74.62       70.79      1.85 o 
   5   2   6      420.65      409.33      6.28 o 
   6   2   6       16.74       15.00      1.27 o 
   7   2   6       44.96       53.77      5.26 o 
  -9   3   6        8.33        5.33      1.13 o 
  -8   3   6       13.21       12.84      1.32 o 
  -7   3   6      169.68      157.70      3.54 o 
  -6   3   6      363.46      346.24      4.64 o 
  -5   3   6       79.59       79.56      1.55 o 
  -4   3   6      226.52      207.50      3.03 o 
  -3   3   6     1296.55     1267.11     11.92 o 
  -2   3   6      194.96      193.49      2.56 o 
  -1   3   6      343.84      346.47      3.80 o 
   0   3   6      132.58      130.86      2.03 o 
   1   3   6      197.57      199.87      2.89 o 
   2   3   6      504.03      497.79      5.68 o 
   3   3   6      309.68      292.95      4.72 o 
   4   3   6      140.80      141.73      3.48 o 
   5   3   6       16.87       16.37      1.49 o 
   6   3   6      131.91      133.82      4.21 o 
  -8   4   6       11.62        7.49      1.83 o 
  -7   4   6       56.70       55.04      2.29 o 
  -6   4   6       45.87       40.06      1.48 o 
  -5   4   6      210.70      193.52      3.00 o 
  -4   4   6      205.30      200.53      2.99 o 
  -3   4   6       75.82       73.71      1.49 o 
  -2   4   6       80.40       87.27      1.59 o 
  -1   4   6       11.60       11.85      0.65 o 
   0   4   6      102.25       92.94      1.81 o 
   1   4   6        0.72        0.17      0.33 o 
   2   4   6      204.81      188.46      3.12 o 
   3   4   6       24.62       22.10      1.18 o 
   4   4   6       35.79       33.76      1.63 o 
   5   4   6      206.25      218.08      4.71 o 
   6   4   6        1.85        3.00      1.54 o 
  -8   5   6       50.63       58.87      3.53 o 
  -7   5   6       25.34       21.42      1.58 o 
  -6   5   6      260.04      241.00      3.70 o 
  -5   5   6      144.05      144.04      2.52 o 
  -4   5   6       75.09       72.43      1.49 o 
  -3   5   6      953.07      922.28      8.48 o 
  -2   5   6      210.33      218.21      2.75 o 
  -1   5   6      117.16      110.22      1.78 o 
   0   5   6      245.81      250.43      3.31 o 
   1   5   6      215.38      197.72      3.21 o 
   2   5   6       50.89       48.55      1.50 o 
   3   5   6      245.19      246.30      3.90 o 
   4   5   6       64.06       61.35      2.08 o 
   5   5   6        3.06        2.65      0.92 o 
   6   5   6       99.63      100.23      4.14 o 
  -8   6   6       43.95       46.87      3.29 o 
  -7   6   6       84.03       89.67      2.85 o 
  -6   6   6       88.90       95.15      2.76 o 
  -5   6   6       40.15       41.43      1.71 o 
  -4   6   6       91.22       86.83      3.00 o 
  -3   6   6       70.18       70.55      1.72 o 
  -2   6   6      151.76      142.60      3.11 o 
  -1   6   6       78.44       76.44      1.85 o 
   0   6   6       62.16       65.29      1.59 o 
   1   6   6      138.73      127.12      2.52 o 
   2   6   6       22.07       21.31      1.18 o 
   3   6   6       67.55       66.40      1.78 o 
   4   6   6       28.01       27.47      1.35 o 
   5   6   6       87.56       88.09      2.65 o 
  -7   7   6       20.06       23.72      1.75 o 
  -6   7   6      140.42      141.15      3.40 o 
  -5   7   6       16.93       15.99      1.17 o 
  -4   7   6       90.15       92.25      3.21 o 
  -3   7   6      161.56      153.13      2.72 o 
  -2   7   6      198.85      197.21      3.84 o 
  -1   7   6      260.66      256.94      4.02 o 
   0   7   6      132.44      122.77      2.31 o 
   1   7   6       42.66       34.96      1.36 o 
   2   7   6       86.06       84.81      2.63 o 
   3   7   6       95.14       93.56      3.12 o 
   4   7   6        1.47        1.07      0.80 o 
   5   7   6       53.74       59.64      3.64 o 
  -6   8   6       15.25       12.20      1.16 o 
  -5   8   6       11.32       12.01      1.49 o 
  -4   8   6       42.56       39.23      1.55 o 
  -3   8   6      170.17      169.79      2.96 o 
  -2   8   6       25.74       27.72      1.95 o 
  -1   8   6      110.45      114.72      4.08 o 
   0   8   6      217.75      217.65      3.85 o 
   1   8   6       93.21       90.70      2.29 o 
   2   8   6      139.06      139.15      3.05 o 
   3   8   6       10.67        8.30      0.99 o 
   4   8   6       38.72       42.17      3.71 o 
  -6   9   6       35.77       40.74      3.97 o 
  -5   9   6       34.97       39.06      1.68 o 
  -4   9   6       99.56      102.91      2.44 o 
  -3   9   6       25.43       21.67      1.39 o 
  -2   9   6       13.36       14.31      1.12 o 
  -1   9   6      192.50      192.32      3.61 o 
   0   9   6       76.71       77.09      2.25 o 
   1   9   6      123.38      126.79      2.81 o 
   2   9   6       37.92       36.95      2.08 o 
   3   9   6      105.59      111.60      2.94 o 
  -4  10   6       29.26       28.68      1.85 o 
  -3  10   6       90.93       97.50      2.71 o 
  -2  10   6      113.07      117.29      2.87 o 
  -1  10   6       59.08       65.62      2.32 o 
   0  10   6      107.44      108.87      2.73 o 
   1  10   6       42.59       40.72      2.28 o 
   2  10   6      141.32      152.91      3.51 o 
  -1  11   6       28.92       31.32      3.19 o 
  -4 -10   7       57.51       53.55      5.09 o 
  -3 -10   7       25.87       26.17      3.56 o 
  -2 -10   7       65.47       69.10      5.26 o 
  -1 -10   7        4.30        2.14      1.71 o 
   0 -10   7       32.21       30.89      2.76 o 
   1 -10   7       60.62       73.49      3.90 o 
  -5  -9   7        0.45        0.16      1.92 o 
  -4  -9   7        5.25        5.42      2.25 o 
  -3  -9   7       39.33       40.74      4.05 o 
  -2  -9   7       82.48       88.38      5.59 o 
  -1  -9   7       20.72       20.76      2.71 o 
   0  -9   7      143.30      143.72      6.17 o 
   1  -9   7        7.14        5.57      1.56 o 
   2  -9   7      150.11      160.10      4.71 o 
  -6  -8   7       26.45       26.16      2.45 o 
  -5  -8   7       21.19       22.80      2.10 o 
  -4  -8   7      142.29      140.51      7.56 o 
  -3  -8   7      114.61      115.98      6.41 o 
  -2  -8   7       97.61       95.94      5.75 o 
  -1  -8   7        4.28        3.28      1.75 o 
   0  -8   7       82.60       72.94      4.18 o 
   1  -8   7      142.83      139.75      8.14 o 
   2  -8   7       40.35       38.18      2.35 o 
   3  -8   7       24.67       26.04      2.18 o 
  -7  -7   7       50.58       50.81      3.42 o 
  -6  -7   7        0.32        0.01      0.93 o 
  -5  -7   7       14.15       15.16      1.76 o 
  -4  -7   7       49.65       47.86      4.22 o 
  -3  -7   7      157.53      161.76      6.13 o 
  -2  -7   7      374.24      377.05     10.26 o 
  -1  -7   7        3.97        3.76      1.20 o 
   0  -7   7       38.52       40.36      3.16 o 
   1  -7   7        0.12        0.67      0.77 o 
   2  -7   7      242.96      244.34      5.84 o 
   3  -7   7       89.92       86.34      3.33 o 
   4  -7   7       20.46       23.36      3.46 o 
  -8  -6   7      140.29      149.85      6.04 o 
  -7  -6   7       11.39        9.97      2.27 o 
  -6  -6   7       14.82       16.39      1.93 o 
  -5  -6   7        7.63        8.27      1.42 o 
  -4  -6   7       55.62       56.90      2.42 o 
  -3  -6   7      247.04      230.38     13.31 o 
  -2  -6   7       43.92       36.42      2.78 o 
  -1  -6   7      356.01      346.99     20.75 o 
   0  -6   7        8.45        5.99      1.17 o 
   1  -6   7       98.60       90.35      3.07 o 
   2  -6   7      218.39      216.70      5.05 o 
   3  -6   7       25.91       25.93      1.98 o 
   4  -6   7       49.53       44.80      2.27 o 
   5  -6   7       25.73       25.13      1.86 o 
  -8  -5   7       70.27       69.16      3.94 o 
  -7  -5   7      141.20      129.74      7.89 o 
  -6  -5   7       63.25       58.73      3.23 o 
  -5  -5   7       25.16       23.83      1.90 o 
  -4  -5   7      135.59      127.90      3.38 o 
  -3  -5   7      995.59      959.50     33.28 o 
  -2  -5   7      141.10      132.76      5.12 o 
  -1  -5   7      260.49      265.58      7.59 o 
   0  -5   7      250.10      227.05      5.21 o 
   1  -5   7        2.92        1.94      0.77 o 
   2  -5   7      320.38      301.97      6.07 o 
   3  -5   7      135.90      135.96      4.39 o 
   4  -5   7       49.59       50.87      2.18 o 
   5  -5   7       74.13       71.61      3.10 o 
  -8  -4   7       62.85       66.88      3.24 o 
  -7  -4   7       12.54       11.27      1.53 o 
  -6  -4   7       98.07       96.73      3.30 o 
  -5  -4   7       18.64       20.18      1.66 o 
  -4  -4   7      115.48      110.46      3.56 o 
  -3  -4   7      561.04      548.27     18.87 o 
  -2  -4   7      246.49      239.73      5.02 o 
  -1  -4   7      137.34      138.82      3.89 o 
   0  -4   7       76.63       73.46      3.00 o 
   1  -4   7      777.86      776.88     10.61 o 
   2  -4   7      110.24      105.85      2.67 o 
   3  -4   7      100.64       99.23      2.43 o 
   4  -4   7      183.64      187.09      3.87 o 
   5  -4   7       19.29       22.11      1.67 o 
   6  -4   7       14.71       14.24      2.67 o 
  -9  -3   7        2.64        3.29      2.52 o 
  -8  -3   7      114.12      108.30      7.50 o 
  -7  -3   7      156.36      160.98      4.64 o 
  -6  -3   7       14.41       13.36      1.32 o 
  -5  -3   7      321.55      313.13      5.12 o 
  -4  -3   7       52.58       50.96      1.53 o 
  -3  -3   7      414.11      412.43      6.00 o 
  -2  -3   7      257.30      247.53      6.26 o 
  -1  -3   7        9.33       10.41      0.72 o 
   0  -3   7      466.55      436.27      8.81 o 
   1  -3   7       43.18       50.25      1.52 o 
   2  -3   7      426.25      398.55      5.71 o 
   3  -3   7      333.50      329.67      5.18 o 
   4  -3   7       24.98       25.53      3.17 o 
   5  -3   7       44.49       46.90      2.21 o 
   6  -3   7       12.05       16.32      1.62 o 
  -9  -2   7      123.98      144.11      5.99 o 
  -8  -2   7      188.62      194.57      5.48 o 
  -7  -2   7       14.29       14.70      1.49 o 
  -6  -2   7       92.34       89.07      2.61 o 
  -5  -2   7      107.13      103.92      2.34 o 
  -4  -2   7      213.28      202.28      3.34 o 
  -3  -2   7      362.75      386.62      5.05 o 
  -2  -2   7      159.06      151.78      2.53 o 
  -1  -2   7       45.06       55.26      2.00 o 
   0  -2   7       22.20       20.33      1.03 o 
   1  -2   7      227.01      214.78      4.52 o 
   2  -2   7      115.23      111.22      2.45 o 
   3  -2   7      193.31      190.53      3.91 o 
   4  -2   7      188.25      197.84      4.24 o 
   5  -2   7        6.03        2.82      0.85 o 
   6  -2   7       52.71       53.90      2.56 o 
  -9  -1   7        7.44        9.09      1.56 o 
  -8  -1   7       66.56       69.36      3.80 o 
  -7  -1   7      190.59      194.56      4.02 o 
  -6  -1   7       17.61       16.75      1.20 o 
  -5  -1   7       77.77       72.98      2.97 o 
  -4  -1   7      201.31      207.37      3.34 o 
  -3  -1   7      299.72      292.88      4.90 o 
  -2  -1   7     1274.25     1274.01     15.73 o 
  -1  -1   7      499.55      488.03      8.89 o 
   0  -1   7      220.10      223.35      3.79 o 
   1  -1   7        0.73       -0.25      0.30 o 
   2  -1   7      676.79      669.39      8.75 o 
   3  -1   7      173.94      171.63      3.67 o 
   4  -1   7       11.07       12.97      1.18 o 
   5  -1   7       67.02       63.10      4.71 o 
   6  -1   7       26.14       26.49      1.84 o 
  -9   0   7        2.07        3.26      1.12 o 
  -8   0   7      342.55      337.31      7.23 o 
  -7   0   7       42.04       41.38      2.25 o 
  -6   0   7      109.20      104.82      2.46 o 
  -5   0   7       20.83       28.51      1.25 o 
  -4   0   7      886.08      928.11     10.92 o 
  -3   0   7       94.64      103.03      1.66 o 
  -2   0   7      351.00      349.90      3.51 o 
  -1   0   7       70.36       83.56      1.36 o 
   0   0   7        0.00        0.82      0.30 o 
   1   0   7       16.88       15.58      0.70 o 
   2   0   7      134.49      131.13      2.17 o 
   3   0   7      194.19      183.24      3.06 o 
   4   0   7      249.86      262.91      4.41 o 
   5   0   7        0.16        0.72      0.63 o 
   6   0   7       19.20       21.91      1.55 o 
  -9   1   7        6.86        8.90      1.40 o 
  -8   1   7       68.56       70.37      3.10 o 
  -7   1   7      188.65      187.22      4.71 o 
  -6   1   7       17.37       15.80      1.41 o 
  -5   1   7       78.22       72.11      2.61 o 
  -4   1   7      201.33      212.25      3.12 o 
  -3   1   7      304.66      311.31      3.67 o 
  -2   1   7     1267.65     1275.37     10.92 o 
  -1   1   7      501.27      492.26      4.70 o 
   0   1   7      223.80      224.53      2.80 o 
   1   1   7        0.73        0.25      0.33 o 
   2   1   7      679.62      678.45      6.29 o 
   3   1   7      175.01      183.06      2.79 o 
   4   1   7       11.76       13.17      0.99 o 
   5   1   7       65.34       64.78      2.30 o 
   6   1   7       26.10       24.87      1.82 o 
  -9   2   7      120.38      126.44      4.06 o 
  -8   2   7      187.24      180.76      4.72 o 
  -7   2   7       13.99       16.67      1.81 o 
  -6   2   7       97.48       89.94      2.32 o 
  -5   2   7      105.07       97.89      2.09 o 
  -4   2   7      211.89      200.90      3.03 o 
  -3   2   7      357.12      381.07      5.43 o 
  -2   2   7      162.13      151.35      2.21 o 
  -1   2   7       40.59       51.12      1.02 o 
   0   2   7       21.88       21.51      0.67 o 
   1   2   7      232.16      224.56      2.79 o 
   2   2   7      119.49      115.33      1.95 o 
   3   2   7      193.31      191.13      3.02 o 
   4   2   7      193.60      196.31      4.25 o 
   5   2   7        6.14        5.83      0.87 o 
   6   2   7       53.94       56.60      3.74 o 
  -9   3   7        2.02        2.67      0.94 o 
  -8   3   7      115.48      104.95      3.22 o 
  -7   3   7      153.14      152.51      3.22 o 
  -6   3   7       14.09       14.26      0.98 o 
  -5   3   7      329.06      322.12      4.72 o 
  -4   3   7       49.94       47.57      1.41 o 
  -3   3   7      415.37      407.26      4.55 o 
  -2   3   7      257.74      244.14      3.13 o 
  -1   3   7        9.50        9.81      0.67 o 
   0   3   7      467.26      440.51      5.18 o 
   1   3   7       42.41       50.21      1.43 o 
   2   3   7      430.12      404.38      5.47 o 
   3   3   7      331.58      333.62      5.37 o 
   4   3   7       24.07       23.96      1.62 o 
   5   3   7       43.81       48.46      2.45 o 
   6   3   7       11.93       17.61      2.35 o 
  -8   4   7       62.73       64.02      2.96 o 
  -7   4   7       12.82       14.36      1.38 o 
  -6   4   7       94.01       96.07      2.31 o 
  -5   4   7       19.62       21.19      1.08 o 
  -4   4   7      120.84      116.62      2.15 o 
  -3   4   7      560.30      547.04      5.70 o 
  -2   4   7      243.68      238.21      3.11 o 
  -1   4   7      133.87      129.03      2.88 o 
   0   4   7       76.43       70.20      1.54 o 
   1   4   7      769.02      757.36      8.03 o 
   2   4   7      114.42      112.88      2.41 o 
   3   4   7      104.90      110.51      2.75 o 
   4   4   7      185.51      186.98      4.23 o 
   5   4   7       18.81       18.32      1.59 o 
   6   4   7       13.84       12.93      1.68 o 
  -8   5   7       68.91       76.50      5.38 o 
  -7   5   7      143.55      134.87      3.03 o 
  -6   5   7       62.27       57.58      1.74 o 
  -5   5   7       28.30       26.17      1.56 o 
  -4   5   7      138.96      132.51      2.23 o 
  -3   5   7      994.73      959.66      8.96 o 
  -2   5   7      145.10      146.53      2.27 o 
  -1   5   7      258.75      258.91      3.57 o 
   0   5   7      243.01      224.36      3.25 o 
   1   5   7        2.51        1.97      0.48 o 
   2   5   7      319.44      311.39      4.52 o 
   3   5   7      135.23      133.58      3.08 o 
   4   5   7       48.21       48.13      2.11 o 
   5   5   7       74.76       70.30      2.74 o 
  -8   6   7      139.63      153.27      7.15 o 
  -7   6   7       11.47       10.89      1.76 o 
  -6   6   7       14.89       13.25      1.29 o 
  -5   6   7        7.14        8.14      1.05 o 
  -4   6   7       53.30       58.22      1.71 o 
  -3   6   7      250.49      240.24      3.65 o 
  -2   6   7       43.02       40.70      1.38 o 
  -1   6   7      352.28      351.83      4.63 o 
   0   6   7        8.63        6.15      0.76 o 
   1   6   7      103.04       95.18      2.77 o 
   2   6   7      212.94      216.88      3.92 o 
   3   6   7       25.10       23.91      1.28 o 
   4   6   7       51.61       50.88      3.53 o 
   5   6   7       25.60       27.70      1.73 o 
  -7   7   7       51.68       55.15      2.22 o 
  -6   7   7        0.33        0.62      0.66 o 
  -5   7   7       14.08       15.32      1.35 o 
  -4   7   7       52.41       54.11      1.73 o 
  -3   7   7      156.32      161.82      2.94 o 
  -2   7   7      376.88      369.99      4.90 o 
  -1   7   7        3.92        2.40      0.60 o 
   0   7   7       36.39       37.24      2.37 o 
   1   7   7        0.18        0.14      0.56 o 
   2   7   7      239.69      255.62      6.09 o 
   3   7   7       93.28       93.65      2.95 o 
   4   7   7       21.39       24.06      2.05 o 
  -6   8   7       26.21       27.65      1.80 o 
  -5   8   7       21.44       22.30      1.40 o 
  -4   8   7      139.70      138.66      2.97 o 
  -3   8   7      112.84      110.99      2.54 o 
  -2   8   7       98.77       99.63      2.58 o 
  -1   8   7        4.79        6.43      0.85 o 
   0   8   7       82.39       68.78      2.24 o 
   1   8   7      148.83      141.13      4.24 o 
   2   8   7       38.23       35.65      2.32 o 
   3   8   7       25.40       29.40      1.88 o 
  -5   9   7        0.48        0.01      0.64 o 
  -4   9   7        4.61        4.05      0.76 o 
  -3   9   7       38.97       39.49      3.02 o 
  -2   9   7       83.28       88.96      3.57 o 
  -1   9   7       21.00       23.41      1.36 o 
   0   9   7      146.95      150.61      3.88 o 
   1   9   7        6.90        7.75      1.02 o 
   2   9   7      149.17      165.24      3.60 o 
  -4  10   7       56.54       58.21      3.12 o 
  -3  10   7       24.19       22.22      1.52 o 
  -2  10   7       66.12       70.16      2.34 o 
  -1  10   7        4.12        2.85      0.78 o 
   0  10   7       32.37       31.43      1.65 o 
   1  10   7       60.28       68.04      3.55 o 
  -3 -10   8       50.61       49.34      4.87 o 
  -2 -10   8       63.43       64.78      5.42 o 
  -1 -10   8       31.15       21.41      7.09 o 
  -5  -9   8       26.78       28.80      4.16 o 
  -4  -9   8      136.11      141.93      8.27 o 
  -3  -9   8       17.69       17.74      3.18 o 
  -2  -9   8      338.12      335.34     13.31 o 
  -1  -9   8       67.60       61.38      5.20 o 
   0  -9   8       39.30       39.75     10.46 o 
   1  -9   8      245.16      257.54      7.55 o 
   2  -9   8       14.77        7.01      2.79 o 
  -6  -8   8       25.87       25.15      2.51 o 
  -5  -8   8      111.12      115.71      4.50 o 
  -4  -8   8       66.15       70.91      5.59 o 
  -3  -8   8        7.16        9.53      2.46 o 
  -2  -8   8       85.90       87.94      5.80 o 
  -1  -8   8       50.52       51.75      4.49 o 
   0  -8   8      158.01      146.70     17.08 o 
   1  -8   8       97.31      103.16      4.39 o 
   2  -8   8       14.83       13.68      2.12 o 
   3  -8   8       22.00       19.87      2.12 o 
  -7  -7   8       82.56       76.92      4.14 o 
  -6  -7   8       88.96       81.74      4.00 o 
  -5  -7   8      136.36      134.00      4.85 o 
  -4  -7   8       11.79       10.57      2.63 o 
  -3  -7   8        2.23        0.67      1.28 o 
  -2  -7   8       64.07       64.81      5.61 o 
  -1  -7   8       86.22       82.74      5.53 o 
   0  -7   8       50.60       42.06     11.44 o 
   1  -7   8      152.44      157.98      6.50 o 
   2  -7   8       23.08       20.93      1.91 o 
   3  -7   8       10.87       12.97      1.43 o 
   4  -7   8        4.37        5.26      1.92 o 
  -7  -6   8      107.57      104.46      4.74 o 
  -6  -6   8        6.61        4.84      1.33 o 
  -5  -6   8       70.46       69.69      3.34 o 
  -4  -6   8      519.25      507.80     15.20 o 
  -3  -6   8       46.68       43.34      3.28 o 
  -2  -6   8       16.44       12.35      4.57 o 
  -1  -6   8       30.28       25.51      2.50 o 
   0  -6   8      513.92      491.12     10.97 o 
   1  -6   8       45.79       44.26      4.29 o 
   2  -6   8       21.53       20.76      2.66 o 
   3  -6   8       17.82       18.46      1.49 o 
   4  -6   8       49.13       47.48      2.94 o 
  -8  -5   8      103.39      115.29      5.15 o 
  -7  -5   8        0.74        0.97      1.06 o 
  -6  -5   8      205.21      201.00      6.39 o 
  -5  -5   8       15.29       16.44      1.79 o 
  -4  -5   8      179.56      174.88      4.29 o 
  -3  -5   8       73.83       69.47      2.65 o 
  -2  -5   8       33.12       33.55      1.70 o 
  -1  -5   8      155.22      155.60      3.80 o 
   0  -5   8       58.65       48.85      2.14 o 
   1  -5   8       73.35       77.65      2.32 o 
   2  -5   8       33.15       34.75      2.21 o 
   3  -5   8       12.56       11.17      1.31 o 
   4  -5   8       59.15       62.34      5.12 o 
   5  -5   8       24.22       23.65      2.83 o 
  -8  -4   8        3.71        2.11      1.12 o 
  -7  -4   8      103.83      106.60      7.72 o 
  -6  -4   8       26.23       20.87      2.06 o 
  -5  -4   8       63.34       64.44      2.78 o 
  -4  -4   8      306.92      315.28      6.05 o 
  -3  -4   8      133.19      133.67      3.45 o 
  -2  -4   8      119.49      115.30      3.31 o 
  -1  -4   8        6.79        8.14      1.41 o 
   0  -4   8      489.86      452.10      7.25 o 
   1  -4   8      209.19      205.63      3.65 o 
   2  -4   8       92.20       87.35      2.32 o 
   3  -4   8       33.14       35.70      1.67 o 
   4  -4   8       22.67       19.79      1.51 o 
   5  -4   8      224.37      235.03      5.30 o 
  -8  -3   8      100.90      100.76      3.94 o 
  -7  -3   8       40.82       35.89      3.09 o 
  -6  -3   8       25.27       27.83      1.54 o 
  -5  -3   8      139.23      141.01      2.92 o 
  -4  -3   8      251.89      244.44      4.40 o 
  -3  -3   8        0.03        0.72      0.50 o 
  -2  -3   8        2.02        2.05      0.58 o 
  -1  -3   8      162.98      156.11      2.93 o 
   0  -3   8      141.45      134.69      3.12 o 
   1  -3   8      139.83      132.34      2.71 o 
   2  -3   8       75.59       70.32      2.06 o 
   3  -3   8      141.20      129.71      3.32 o 
   4  -3   8      119.96      115.14      3.30 o 
   5  -3   8       24.64       22.93      4.09 o 
  -9  -2   8       40.87       48.80      3.72 o 
  -8  -2   8        1.57        2.78      1.15 o 
  -7  -2   8       84.08       81.39      3.21 o 
  -6  -2   8      123.35      114.64      2.88 o 
  -5  -2   8      316.09      301.54      4.63 o 
  -4  -2   8      294.10      291.84      4.35 o 
  -3  -2   8      365.13      361.09      4.94 o 
  -2  -2   8      175.16      169.21      2.89 o 
  -1  -2   8      185.44      175.49      5.18 o 
   0  -2   8      433.47      433.07      6.42 o 
   1  -2   8       78.89       77.23      2.40 o 
   2  -2   8      515.36      509.96      7.75 o 
   3  -2   8      142.86      145.09      3.78 o 
   4  -2   8       64.56       66.90      2.42 o 
   5  -2   8      401.86      447.32      7.81 o 
   6  -2   8       21.70       19.33      3.39 o 
  -9  -1   8        1.07        0.25      0.97 o 
  -8  -1   8        3.94        1.33      0.97 o 
  -7  -1   8       89.40       83.13      2.59 o 
  -6  -1   8      315.01      296.86      5.43 o 
  -5  -1   8      208.48      212.28      4.03 o 
  -4  -1   8      101.32       95.59      2.18 o 
  -3  -1   8      451.09      441.95      6.09 o 
  -2  -1   8      289.89      305.75      3.74 o 
  -1  -1   8       33.58       27.67      0.99 o 
   0  -1   8       51.68       49.35      3.02 o 
   1  -1   8      230.82      224.94      3.79 o 
   2  -1   8       79.91       76.35      2.23 o 
   3  -1   8       19.52       15.48      1.53 o 
   4  -1   8      190.92      193.51      4.24 o 
   5  -1   8       46.81       49.58      3.76 o 
   6  -1   8      122.13      131.24      5.94 o 
  -9   0   8        0.05        0.51      0.96 o 
  -8   0   8        7.50        7.24      1.27 o 
  -7   0   8        0.21        0.09      1.92 o 
  -6   0   8       58.72       56.50      1.94 o 
  -5   0   8      688.90      648.13      8.43 o 
  -4   0   8      188.72      202.52      3.27 o 
  -3   0   8       58.64       49.78      1.38 o 
  -2   0   8        6.02        6.80      0.57 o 
  -1   0   8       59.83       63.86      1.43 o 
   0   0   8      245.94      239.43      3.22 o 
   1   0   8      211.99      221.07      2.92 o 
   2   0   8       88.40       86.98      1.70 o 
   3   0   8      113.41      122.21      2.60 o 
   4   0   8        0.20        0.18      0.59 o 
   5   0   8      112.33      119.33      4.01 o 
   6   0   8        2.99        2.39      0.93 o 
  -9   1   8        0.89        0.42      0.91 o 
  -8   1   8        2.96        3.25      1.01 o 
  -7   1   8       88.96       86.83      2.78 o 
  -6   1   8      313.13      299.21      7.38 o 
  -5   1   8      206.26      201.73      6.86 o 
  -4   1   8      101.02       94.43      2.73 o 
  -3   1   8      453.84      443.02      4.98 o 
  -2   1   8      291.87      305.48      5.27 o 
  -1   1   8       37.06       32.74      0.96 o 
   0   1   8       51.00       47.77      1.20 o 
   1   1   8      228.05      224.12      3.00 o 
   2   1   8       76.68       71.27      1.59 o 
   3   1   8       19.75       20.17      1.06 o 
   4   1   8      196.39      192.64      4.07 o 
   5   1   8       47.06       46.17      1.80 o 
   6   1   8      123.35      131.71      5.58 o 
  -9   2   8       41.82       43.53      2.62 o 
  -8   2   8        1.81        0.97      0.85 o 
  -7   2   8       79.75       81.46      2.62 o 
  -6   2   8      122.86      111.88      2.68 o 
  -5   2   8      320.65      297.08      4.70 o 
  -4   2   8      289.43      280.47      4.96 o 
  -3   2   8      372.39      353.81      3.83 o 
  -2   2   8      176.60      171.91      2.26 o 
  -1   2   8      186.77      186.77      2.35 o 
   0   2   8      429.50      429.79      4.64 o 
   1   2   8       79.88       76.20      2.59 o 
   2   2   8      528.08      530.26      5.93 o 
   3   2   8      140.04      146.64      2.78 o 
   4   2   8       66.29       69.47      2.02 o 
   5   2   8      410.55      454.46     11.14 o 
  -8   3   8       97.78       98.42      3.05 o 
  -7   3   8       40.46       35.32      1.54 o 
  -6   3   8       23.35       25.51      1.17 o 
  -5   3   8      139.47      142.40      3.63 o 
  -4   3   8      254.69      242.48      3.94 o 
  -3   3   8        0.22        0.43      0.39 o 
  -2   3   8        2.45        1.99      0.45 o 
  -1   3   8      161.23      157.60      2.52 o 
   0   3   8      140.54      137.10      2.52 o 
   1   3   8      133.80      124.58      2.66 o 
   2   3   8       72.28       69.39      2.16 o 
   3   3   8      142.62      139.66      3.28 o 
   4   3   8      123.46      122.58      3.46 o 
   5   3   8       24.80       25.38      1.89 o 
  -8   4   8        3.73        3.69      1.18 o 
  -7   4   8      102.34      105.12      3.28 o 
  -6   4   8       25.66       23.19      1.60 o 
  -5   4   8       63.50       66.16      1.79 o 
  -4   4   8      307.76      304.26      4.97 o 
  -3   4   8      133.23      131.15      2.28 o 
  -2   4   8      117.01      113.41      2.26 o 
  -1   4   8        6.70        7.41      0.66 o 
   0   4   8      489.70      467.34      5.23 o 
   1   4   8      206.91      202.80      3.75 o 
   2   4   8       91.81       86.26      2.44 o 
   3   4   8       35.99       38.57      2.12 o 
   4   4   8       24.01       21.42      1.67 o 
   5   4   8      225.70      221.69      5.10 o 
  -8   5   8      101.66      107.54      4.67 o 
  -7   5   8        0.68        0.43      0.73 o 
  -6   5   8      209.37      207.00      3.97 o 
  -5   5   8       16.32       16.94      0.96 o 
  -4   5   8      177.70      173.62      2.76 o 
  -3   5   8       77.58       76.68      1.70 o 
  -2   5   8       31.51       31.98      1.14 o 
  -1   5   8      148.03      147.11      2.45 o 
   0   5   8       59.20       48.89      1.49 o 
   1   5   8       71.30       69.68      1.92 o 
   2   5   8       32.07       30.38      1.63 o 
   3   5   8       12.97       11.72      1.53 o 
   4   5   8       57.46       57.33      2.40 o 
   5   5   8       24.07       26.23      1.91 o 
  -7   6   8      106.74      109.04      3.72 o 
  -6   6   8        6.64        5.88      1.06 o 
  -5   6   8       68.58       74.42      2.51 o 
  -4   6   8      520.98      504.80      6.35 o 
  -3   6   8       44.89       44.91      1.70 o 
  -2   6   8       15.29       14.17      0.99 o 
  -1   6   8       29.97       27.38      1.00 o 
   0   6   8      512.61      494.64      6.08 o 
   1   6   8       45.94       45.08      2.10 o 
   2   6   8       19.99       20.28      1.38 o 
   3   6   8       18.09       16.68      1.33 o 
   4   6   8       47.44       47.88      2.35 o 
  -7   7   8       82.64       76.71      2.88 o 
  -6   7   8       89.61       88.05      2.56 o 
  -5   7   8      137.55      139.38      3.13 o 
  -4   7   8       13.40       12.83      1.09 o 
  -3   7   8        2.84        1.29      0.60 o 
  -2   7   8       62.00       59.72      1.87 o 
  -1   7   8       90.38       94.58      2.54 o 
   0   7   8       51.12       49.42      2.39 o 
   1   7   8      151.17      160.59      3.81 o 
   2   7   8       22.77       21.16      1.60 o 
   3   7   8       11.70       12.28      2.73 o 
  -6   8   8       25.33       27.05      1.99 o 
  -5   8   8      109.01      113.49      2.86 o 
  -4   8   8       64.91       67.19      2.44 o 
  -3   8   8        8.14        8.70      0.96 o 
  -2   8   8       89.02       87.32      2.55 o 
  -1   8   8       49.74       47.21      2.14 o 
   0   8   8      160.00      165.14      3.81 o 
   1   8   8       97.56      101.45      3.02 o 
   2   8   8       13.58       13.66      1.39 o 
   3   8   8       23.16       21.99      1.79 o 
  -5   9   8       27.03       29.52      1.65 o 
  -4   9   8      137.61      145.32      3.23 o 
  -3   9   8       17.23       17.55      1.40 o 
  -2   9   8      337.11      342.05      5.79 o 
  -1   9   8       70.32       72.72      2.36 o 
   0   9   8       39.83       41.55      3.20 o 
   1   9   8      245.46      261.81      5.28 o 
  -3  10   8       50.95       56.13      7.23 o 
  -2  10   8       64.22       63.90      2.33 o 
  -1  10   8       31.09       30.92      1.78 o 
  -4  -9   9       37.37       35.26      4.65 o 
  -3  -9   9       80.15       80.55      6.24 o 
  -2  -9   9       82.39       75.95      6.02 o 
  -1  -9   9       24.02       18.05      7.86 o 
   0  -9   9      136.19      143.96      6.11 o 
  -5  -8   9       29.38       28.88      2.49 o 
  -4  -8   9       56.01       58.48      5.31 o 
  -3  -8   9       58.26       58.75      5.15 o 
  -2  -8   9       48.20       44.03      4.54 o 
  -1  -8   9      189.23      190.94      9.47 o 
   0  -8   9       57.60       59.52      5.20 o 
   1  -8   9      296.71      314.45     10.79 o 
   2  -8   9       52.53       52.26      3.19 o 
  -6  -7   9       67.33       65.57      3.70 o 
  -5  -7   9        1.81        3.87      1.89 o 
  -4  -7   9       79.40       79.60      5.34 o 
  -3  -7   9       96.91       92.10      6.30 o 
  -2  -7   9      124.47      121.34      7.01 o 
  -1  -7   9       49.24       42.44      4.38 o 
   0  -7   9      104.89      101.08      6.57 o 
   1  -7   9      138.01      141.75      5.37 o 
   2  -7   9        0.99        0.83      0.77 o 
   3  -7   9       19.28       20.02      2.24 o 
  -7  -6   9       20.68       28.47      2.75 o 
  -6  -6   9       70.45       80.26      3.94 o 
  -5  -6   9       31.38       31.88      2.45 o 
  -4  -6   9       80.82       78.78      3.50 o 
  -3  -6   9        5.87        3.42      2.38 o 
  -2  -6   9       25.22       26.67      2.77 o 
  -1  -6   9       98.01       94.65      6.30 o 
   0  -6   9        3.94        4.90      1.18 o 
   1  -6   9       38.34       36.73      1.82 o 
   2  -6   9       35.32       38.49      2.04 o 
   3  -6   9        6.76        5.23      1.08 o 
  -8  -5   9        4.40        4.00      2.19 o 
  -7  -5   9      104.47      106.72      4.74 o 
  -6  -5   9       52.56       51.49      3.15 o 
  -5  -5   9       37.87       40.25      2.64 o 
  -4  -5   9       38.15       41.78      2.70 o 
  -3  -5   9       69.56       66.94      2.57 o 
  -2  -5   9       48.95       47.92      2.21 o 
  -1  -5   9       53.21       48.75      2.21 o 
   0  -5   9      158.80      161.62      4.01 o 
   1  -5   9       72.08       68.71      2.39 o 
   2  -5   9       96.95      101.13      3.08 o 
   3  -5   9       90.62       97.74      3.21 o 
   4  -5   9       10.00        9.52      1.49 o 
  -8  -4   9        2.29       -0.77      1.70 o 
  -7  -4   9       12.11        9.08      1.73 o 
  -6  -4   9       56.81       59.57      3.29 o 
  -5  -4   9       34.42       34.44      4.87 o 
  -4  -4   9      385.99      387.77      9.90 o 
  -3  -4   9        4.01        4.32      0.91 o 
  -2  -4   9       19.05       17.02      1.65 o 
  -1  -4   9       77.00       80.60      2.43 o 
   0  -4   9       41.84       40.43      1.66 o 
   1  -4   9       53.67       51.16      1.79 o 
   2  -4   9      122.21      118.58      2.88 o 
   3  -4   9       71.46       70.93      2.58 o 
   4  -4   9       51.13       49.39      2.35 o 
  -8  -3   9       14.60       14.26      1.85 o 
  -7  -3   9      101.92       95.47      3.60 o 
  -6  -3   9       31.23       30.72      1.99 o 
  -5  -3   9       52.67       46.74      1.92 o 
  -4  -3   9      822.86      816.88     11.03 o 
  -3  -3   9      214.27      217.35      4.15 o 
  -2  -3   9       70.17       67.28      2.11 o 
  -1  -3   9       97.02       91.21      4.66 o 
   0  -3   9       91.34       90.08      2.44 o 
   1  -3   9       11.21        9.72      1.64 o 
   2  -3   9       33.67       33.10      1.71 o 
   3  -3   9      102.51       98.44      2.98 o 
   4  -3   9       59.28       60.39      2.50 o 
   5  -3   9       48.67       47.33      2.44 o 
  -8  -2   9      110.22      114.31      4.14 o 
  -7  -2   9       70.62       71.82      3.07 o 
  -6  -2   9       76.47       72.61      2.86 o 
  -5  -2   9      129.96      144.15      3.32 o 
  -4  -2   9      438.40      434.82      6.63 o 
  -3  -2   9      533.75      518.78      7.55 o 
  -2  -2   9       44.61       46.35      1.83 o 
  -1  -2   9      311.68      313.64      5.35 o 
   0  -2   9       31.81       29.89      3.16 o 
   1  -2   9      536.99      517.46      7.74 o 
   2  -2   9       38.49       42.11      2.24 o 
   3  -2   9       23.37       20.22      1.67 o 
   4  -2   9      286.55      303.38      5.99 o 
   5  -2   9       20.17       15.35      1.55 o 
  -8  -1   9        9.10        8.97      1.46 o 
  -7  -1   9      125.14      126.40      4.03 o 
  -6  -1   9       87.21       85.80      2.65 o 
  -5  -1   9      320.63      307.89      7.91 o 
  -4  -1   9      112.28      107.49      3.24 o 
  -3  -1   9       77.54       77.36      2.33 o 
  -2  -1   9      237.58      229.08      3.75 o 
  -1  -1   9       25.86       23.72      1.65 o 
   0  -1   9       69.57       66.09      2.13 o 
   1  -1   9        7.33        6.46      0.77 o 
   2  -1   9       29.94       26.41      1.44 o 
   3  -1   9       26.93       28.05      1.58 o 
   4  -1   9       54.76       55.83      2.30 o 
   5  -1   9      231.54      246.77      5.33 o 
  -9   0   9       54.31       63.25      4.93 o 
  -8   0   9      159.09      160.88      4.67 o 
  -7   0   9       22.18       23.41      2.25 o 
  -6   0   9        8.35        8.79      1.67 o 
  -5   0   9        8.20        7.07      1.21 o 
  -4   0   9      221.68      196.73      3.63 o 
  -3   0   9      675.81      671.93      7.05 o 
  -2   0   9      402.47      402.49      5.10 o 
  -1   0   9      453.73      436.06      4.95 o 
   0   0   9       79.35       82.09      1.70 o 
   1   0   9      583.37      559.61      6.01 o 
   2   0   9       44.07       48.65      1.97 o 
   3   0   9       38.17       34.87      2.33 o 
   4   0   9      278.30      314.00     10.17 o 
   5   0   9        0.97        1.06      1.06 o 
  -8   1   9        9.30        8.08      1.32 o 
  -7   1   9      125.44      121.37      3.41 o 
  -6   1   9       87.38       88.99      2.72 o 
  -5   1   9      328.67      321.28      4.65 o 
  -4   1   9      115.64      103.34      2.25 o 
  -3   1   9       79.99       77.93      2.99 o 
  -2   1   9      242.49      222.69      3.42 o 
  -1   1   9       25.50       24.09      0.94 o 
   0   1   9       73.22       68.41      1.53 o 
   1   1   9        7.38        6.44      0.68 o 
   2   1   9       32.97       32.07      1.17 o 
   3   1   9       28.98       32.96      1.46 o 
   4   1   9       53.56       52.02      4.76 o 
   5   1   9      234.76      244.61      7.06 o 
  -8   2   9      105.77      104.84      3.48 o 
  -7   2   9       70.71       69.43      2.46 o 
  -6   2   9       80.90       70.31      4.51 o 
  -5   2   9      127.28      131.97      2.80 o 
  -4   2   9      442.14      419.35      5.24 o 
  -3   2   9      544.87      520.79      5.92 o 
  -2   2   9       45.22       47.65      1.28 o 
  -1   2   9      317.03      306.43      4.43 o 
   0   2   9       31.48       30.74      1.23 o 
   1   2   9      540.56      523.16      5.92 o 
   2   2   9       39.63       42.77      1.25 o 
   3   2   9       23.12       22.22      1.63 o 
   4   2   9      288.88      311.11      6.89 o 
   5   2   9       19.82       15.67      2.31 o 
  -8   3   9       14.78       17.15      1.30 o 
  -7   3   9      103.51      100.14      2.47 o 
  -6   3   9       30.81       31.71      2.22 o 
  -5   3   9       56.93       54.77      1.96 o 
  -4   3   9      832.23      830.62      9.00 o 
  -3   3   9      218.73      221.65      3.50 o 
  -2   3   9       75.17       72.84      1.84 o 
  -1   3   9       96.79       92.93      2.10 o 
   0   3   9       91.45       93.20      2.14 o 
   1   3   9       10.96       11.92      1.04 o 
   2   3   9       33.93       33.28      1.70 o 
   3   3   9      105.55      108.81      3.21 o 
   4   3   9       59.01       62.17      2.70 o 
   5   3   9       51.11       54.46      3.95 o 
  -8   4   9        1.82        1.58      1.12 o 
  -7   4   9       12.08        8.66      1.30 o 
  -6   4   9       55.74       54.49      2.43 o 
  -5   4   9       33.03       34.19      1.46 o 
  -4   4   9      389.20      381.33      5.15 o 
  -3   4   9        5.28        3.50      0.63 o 
  -2   4   9       18.02       19.46      1.09 o 
  -1   4   9       80.00       80.19      1.99 o 
   0   4   9       41.88       38.80      1.57 o 
   1   4   9       56.05       55.30      1.85 o 
   2   4   9      120.21      113.29      3.17 o 
   3   4   9       68.82       73.76      2.65 o 
   4   4   9       52.49       49.95      2.43 o 
  -7   5   9      102.66      106.31      3.95 o 
  -6   5   9       53.06       61.87      1.99 o 
  -5   5   9       36.91       42.29      1.57 o 
  -4   5   9       37.55       35.97      1.34 o 
  -3   5   9       66.78       63.65      1.66 o 
  -2   5   9       51.06       48.23      1.57 o 
  -1   5   9       53.54       44.19      1.52 o 
   0   5   9      151.56      156.39      3.30 o 
   1   5   9       72.04       66.64      2.32 o 
   2   5   9       95.49       95.82      4.04 o 
   3   5   9       86.67       94.46      3.01 o 
   4   5   9       10.37       11.62      1.36 o 
  -7   6   9       20.36       22.97      2.09 o 
  -6   6   9       66.04       73.45      2.66 o 
  -5   6   9       31.19       34.90      1.69 o 
  -4   6   9       81.94       80.46      2.31 o 
  -3   6   9        5.07        3.86      0.58 o 
  -2   6   9       25.09       27.91      1.16 o 
  -1   6   9       94.19       92.89      3.40 o 
   0   6   9        3.93        4.24      0.68 o 
   1   6   9       35.90       35.10      1.68 o 
   2   6   9       37.14       40.39      1.88 o 
   3   6   9        7.53        7.31      1.08 o 
  -6   7   9       67.36       69.24      2.53 o 
  -5   7   9        1.60        3.67      0.86 o 
  -4   7   9       77.42       80.53      2.36 o 
  -3   7   9       93.94      100.08      2.57 o 
  -2   7   9      118.31      115.49      2.74 o 
  -1   7   9       48.71       47.23      2.08 o 
   0   7   9      104.03      108.15      3.12 o 
   1   7   9      135.64      120.90      4.17 o 
   2   7   9        0.86        0.79      0.90 o 
   3   7   9       17.80       20.15      2.03 o 
  -5   8   9       29.02       32.36      1.76 o 
  -4   8   9       58.27       57.35      2.10 o 
  -3   8   9       57.75       61.45      3.16 o 
  -2   8   9       47.61       48.54      2.06 o 
  -1   8   9      185.94      183.75      3.98 o 
   0   8   9       57.65       60.77      2.45 o 
   1   8   9      298.49      305.79      7.16 o 
   2   8   9       54.77       59.58      3.60 o 
  -4   9   9       38.13       43.77      2.97 o 
  -3   9   9       78.90       80.73      2.73 o 
  -2   9   9       79.92       78.36      2.93 o 
  -1   9   9       23.79       20.94      2.35 o 
   0   9   9      135.04      137.35      5.92 o 
  -5  -8  10       89.94       92.28      5.28 o 
  -4  -8  10      111.82      106.56      7.23 o 
  -3  -8  10       63.95       62.26      5.86 o 
  -2  -8  10       24.81       21.19      3.72 o 
  -1  -8  10       27.19       30.72      4.27 o 
   0  -8  10       63.57       68.81      4.44 o 
   1  -8  10       22.93       15.81      8.76 o 
  -6  -7  10       66.13       77.91      4.18 o 
  -5  -7  10       36.62       33.47      3.26 o 
  -4  -7  10       90.36       85.46      3.92 o 
  -3  -7  10       87.85       83.86      3.69 o 
  -2  -7  10       35.29       36.63      4.44 o 
  -1  -7  10       73.92       66.04      5.48 o 
   0  -7  10        3.60        1.69      1.60 o 
   1  -7  10       50.04       46.31      2.56 o 
   2  -7  10       30.54       30.35      2.73 o 
  -7  -6  10       54.49       49.50      4.98 o 
  -6  -6  10       12.50       10.48      1.91 o 
  -5  -6  10       69.80       68.19      3.55 o 
  -4  -6  10      120.88      124.59      4.23 o 
  -3  -6  10      104.14       97.00      3.70 o 
  -2  -6  10       20.84       21.31      4.00 o 
  -1  -6  10        2.58        2.80      1.69 o 
   0  -6  10       56.21       58.94      5.50 o 
   1  -6  10       29.59       27.76      3.76 o 
   2  -6  10      130.97      136.95      3.90 o 
   3  -6  10      134.55      144.62      6.79 o 
  -7  -5  10        5.38        6.74      1.72 o 
  -6  -5  10       47.33       46.84      5.50 o 
  -5  -5  10       32.88       33.59      2.56 o 
  -4  -5  10      437.96      430.82      9.05 o 
  -3  -5  10        1.68        2.66      1.00 o 
  -2  -5  10       83.94       87.94      3.26 o 
  -1  -5  10      179.80      174.99      5.21 o 
   0  -5  10       93.95       89.85      3.75 o 
   1  -5  10      150.34      153.45      3.87 o 
   2  -5  10       67.92       64.98      2.99 o 
   3  -5  10      101.22      109.54      4.07 o 
  -8  -4  10       55.00       51.64      5.31 o 
  -7  -4  10       15.13       12.27      2.85 o 
  -6  -4  10       41.24       43.54      3.03 o 
  -5  -4  10      119.94      123.79      4.13 o 
  -4  -4  10       79.10       82.18      3.21 o 
  -3  -4  10      236.41      240.02      6.78 o 
  -2  -4  10       92.53       94.58      2.80 o 
  -1  -4  10      118.27      111.62      3.36 o 
   0  -4  10       43.95       44.59      1.89 o 
   1  -4  10       32.62       35.48      1.65 o 
   2  -4  10      212.40      220.04      4.74 o 
   3  -4  10      232.93      236.50      5.20 o 
   4  -4  10       11.87       10.51      1.63 o 
  -8  -3  10      134.84      131.43      5.52 o 
  -7  -3  10       10.76       10.30      1.85 o 
  -6  -3  10       91.07       83.30      3.89 o 
  -5  -3  10       32.57       34.06      2.22 o 
  -4  -3  10      122.71      127.32      3.18 o 
  -3  -3  10       80.30       84.35      2.75 o 
  -2  -3  10       53.60       55.22      2.28 o 
  -1  -3  10      224.66      213.54      5.17 o 
   0  -3  10       19.16       20.66      1.72 o 
   1  -3  10      198.66      190.54      4.12 o 
   2  -3  10       17.31       17.28      1.96 o 
   3  -3  10        4.33        7.47      1.13 o 
   4  -3  10      214.88      212.65      5.07 o 
  -8  -2  10       12.02       12.43      1.76 o 
  -7  -2  10       17.95       21.20      2.34 o 
  -6  -2  10        6.36        6.68      1.22 o 
  -5  -2  10       84.84       79.99      4.67 o 
  -4  -2  10       19.34       15.31      1.87 o 
  -3  -2  10      268.18      271.27      6.10 o 
  -2  -2  10      408.17      388.07     10.83 o 
  -1  -2  10       59.36       53.83      2.02 o 
   0  -2  10      198.89      179.02      6.08 o 
   1  -2  10       45.28       43.95      3.68 o 
   2  -2  10      131.54      130.39      3.36 o 
   3  -2  10      124.28      121.62      3.40 o 
   4  -2  10       27.64       29.97      1.96 o 
  -8  -1  10      241.49      244.70     12.21 o 
  -7  -1  10       10.51       11.56      1.55 o 
  -6  -1  10       16.82       18.58      1.53 o 
  -5  -1  10       89.48       85.44      2.79 o 
  -4  -1  10      125.15      132.19      3.37 o 
  -3  -1  10      373.26      367.57      7.45 o 
  -2  -1  10      187.21      192.17      5.13 o 
  -1  -1  10       81.19       77.23      2.36 o 
   0  -1  10      140.95      135.76      3.17 o 
   1  -1  10       17.24       15.45      1.17 o 
   2  -1  10       20.86       20.92      1.39 o 
   3  -1  10       77.48       76.48      2.52 o 
   4  -1  10       56.98       62.09      2.82 o 
  -8   0  10        2.45        2.83      1.08 o 
  -7   0  10       48.74       54.13      2.69 o 
  -6   0  10        1.75        1.70      0.71 o 
  -5   0  10       32.48       36.49      1.65 o 
  -4   0  10       81.88       77.53      2.35 o 
  -3   0  10       94.29       93.14      2.56 o 
  -2   0  10      547.34      528.54      6.26 o 
  -1   0  10      380.50      369.30      4.81 o 
   0   0  10       92.37       87.78      2.38 o 
   1   0  10      397.55      423.45      6.53 o 
   2   0  10       10.44        9.10      1.11 o 
   3   0  10       62.01       64.08      4.36 o 
   4   0  10        0.92        0.69      0.97 o 
  -8   1  10      242.46      251.03      6.00 o 
  -7   1  10       10.58       10.07      1.23 o 
  -6   1  10       17.30       18.20      1.43 o 
  -5   1  10       90.26       92.02      2.72 o 
  -4   1  10      126.95      135.35      2.70 o 
  -3   1  10      371.00      382.24      7.57 o 
  -2   1  10      188.31      187.87      2.83 o 
  -1   1  10       84.30       80.74      1.72 o 
   0   1  10      141.13      140.68      2.38 o 
   1   1  10       19.74       18.06      0.95 o 
   2   1  10       22.03       22.14      1.28 o 
   3   1  10       77.52       78.68      2.46 o 
   4   1  10       56.82       58.18      1.97 o 
  -8   2  10       12.03       12.53      1.43 o 
  -7   2  10       18.01       18.61      1.46 o 
  -6   2  10        6.35        6.64      0.96 o 
  -5   2  10       81.01       79.90      2.28 o 
  -4   2  10       20.48       19.28      0.99 o 
  -3   2  10      267.34      267.52      6.05 o 
  -2   2  10      416.85      400.92      4.88 o 
  -1   2  10       59.50       57.36      2.08 o 
   0   2  10      205.25      192.75      2.88 o 
   1   2  10       46.85       42.10      1.75 o 
   2   2  10      129.28      126.85      3.47 o 
   3   2  10      126.21      122.21      3.56 o 
   4   2  10       26.54       33.99      3.43 o 
  -8   3  10      136.10      137.26      4.86 o 
  -7   3  10       10.57       11.89      1.68 o 
  -6   3  10       92.84       87.92      3.08 o 
  -5   3  10       31.21       34.69      1.99 o 
  -4   3  10      121.43      123.00      2.66 o 
  -3   3  10       80.59       79.67      2.08 o 
  -2   3  10       53.18       56.69      1.87 o 
  -1   3  10      227.52      214.23      3.94 o 
   0   3  10       19.67       18.52      1.53 o 
   1   3  10      200.47      197.46      5.20 o 
   2   3  10       15.82       14.54      1.55 o 
   3   3  10        3.83        3.33      1.47 o 
   4   3  10      216.90      235.76      5.37 o 
  -8   4  10       54.04       54.12      7.72 o 
  -7   4  10       13.04       13.32      1.53 o 
  -6   4  10       40.72       44.99      2.09 o 
  -5   4  10      115.67      117.13      2.79 o 
  -4   4  10       81.30       80.96      2.24 o 
  -3   4  10      238.91      240.21      4.42 o 
  -2   4  10       93.74       93.43      2.26 o 
  -1   4  10      117.59      107.63      2.93 o 
   0   4  10       43.39       47.55      1.91 o 
   1   4  10       32.73       35.34      2.13 o 
   2   4  10      212.38      212.40      4.73 o 
   3   4  10      232.34      233.33      5.18 o 
   4   4  10       11.47       11.62      1.78 o 
  -7   5  10        5.27        3.48      1.63 o 
  -6   5  10       44.70       47.94      2.92 o 
  -5   5  10       32.83       35.44      1.80 o 
  -4   5  10      437.36      429.93      6.06 o 
  -3   5  10        1.10        1.34      0.62 o 
  -2   5  10       82.06       82.57      2.23 o 
  -1   5  10      179.72      174.66      4.12 o 
   0   5  10       93.02       89.63      2.56 o 
   1   5  10      145.38      146.98      3.70 o 
   2   5  10       65.79       62.63      2.51 o 
   3   5  10      103.47      106.20      3.34 o 
  -7   6  10       52.36       55.03      7.45 o 
  -6   6  10       12.09       12.16      1.43 o 
  -5   6  10       73.79       70.57      2.60 o 
  -4   6  10      116.69      122.82      2.70 o 
  -3   6  10      104.14      109.58      2.34 o 
  -2   6  10       22.72       22.83      1.18 o 
  -1   6  10        2.66        2.40      0.69 o 
   0   6  10       52.57       58.24      2.65 o 
   1   6  10       28.60       26.81      1.65 o 
   2   6  10      131.18      140.12      3.66 o 
  -6   7  10       64.37       73.62      2.87 o 
  -5   7  10       38.02       35.92      2.48 o 
  -4   7  10       89.65       90.07      2.82 o 
  -3   7  10       88.20       92.49      2.58 o 
  -2   7  10       36.51       34.61      1.78 o 
  -1   7  10       70.39       68.67      2.68 o 
   0   7  10        3.72        3.12      1.03 o 
   1   7  10       49.13       48.36      2.75 o 
   2   7  10       29.33       27.10      2.28 o 
  -5   8  10       93.65       99.39      9.20 o 
  -4   8  10      109.38      107.44      3.48 o 
  -3   8  10       65.53       66.53      3.31 o 
  -2   8  10       24.60       19.82      1.56 o 
  -1   8  10       27.63       29.59      1.80 o 
   0   8  10       64.96       68.40      4.38 o 
   1   8  10       23.05       20.26      3.83 o 
  -3  -8  11       37.51       41.27     12.21 o 
  -2  -8  11       12.60        3.60      7.15 o 
  -1  -8  11       37.61       32.80      4.71 o 
  -5  -7  11      113.06      115.71     10.68 o 
  -4  -7  11       80.68       82.43      4.13 o 
  -3  -7  11       58.99       59.30      3.15 o 
  -2  -7  11       23.29       15.04      4.41 o 
  -1  -7  11       77.00       72.73      4.68 o 
   0  -7  11      163.60      164.25      7.24 o 
   1  -7  11       19.37       20.53      2.79 o 
  -6  -6  11      188.84      195.98      6.90 o 
  -5  -6  11      157.42      157.55      5.80 o 
  -4  -6  11        0.65        0.39      1.15 o 
  -3  -6  11       17.19       14.33      1.88 o 
  -2  -6  11        2.12        1.17      1.07 o 
  -1  -6  11       23.34       22.29      2.16 o 
   0  -6  11        1.81        1.41      1.13 o 
   1  -6  11      129.01      127.01      5.26 o 
   2  -6  11        1.43        3.56      1.81 o 
  -7  -5  11       13.46       11.17      2.96 o 
  -6  -5  11       12.34       11.44      2.00 o 
  -5  -5  11       97.10       94.97      4.93 o 
  -4  -5  11      123.80      135.06      7.00 o 
  -3  -5  11        7.84        7.24      1.69 o 
  -2  -5  11       55.36       56.62      2.89 o 
  -1  -5  11      163.01      149.07      5.33 o 
   0  -5  11       70.53       68.06      3.56 o 
   1  -5  11       35.08       37.74      2.40 o 
   2  -5  11        7.36        6.29      1.23 o 
  -7  -4  11       10.24       11.01      2.79 o 
  -6  -4  11       86.87       90.62      4.22 o 
  -5  -4  11      113.86      112.64      4.46 o 
  -4  -4  11      130.39      137.91      3.74 o 
  -3  -4  11       44.12       44.92      3.04 o 
  -2  -4  11        7.03        7.89      1.17 o 
  -1  -4  11      312.77      299.69      7.35 o 
   0  -4  11        6.51        6.68      1.26 o 
   1  -4  11       52.85       52.59      2.24 o 
   2  -4  11       21.05       24.57      1.96 o 
   3  -4  11       12.86       10.48      1.35 o 
  -7  -3  11        6.93        8.30      3.86 o 
  -6  -3  11       23.14       18.54      2.60 o 
  -5  -3  11      267.87      263.37      6.45 o 
  -4  -3  11       67.39       67.77      2.91 o 
  -3  -3  11       80.36       86.55      3.90 o 
  -2  -3  11       64.49       62.54      2.75 o 
  -1  -3  11       52.35       54.97      2.56 o 
   0  -3  11      203.40      203.24      4.92 o 
   1  -3  11       71.51       67.36      3.44 o 
   2  -3  11       33.99       34.61      1.92 o 
   3  -3  11       34.85       33.59      1.99 o 
  -8  -2  11       38.34       45.74      3.50 o 
  -7  -2  11       24.35       22.98      2.44 o 
  -6  -2  11       91.77       89.52      3.55 o 
  -5  -2  11       32.61       31.60      2.17 o 
  -4  -2  11      253.92      253.06      9.08 o 
  -3  -2  11      106.51      103.59      3.52 o 
  -2  -2  11       65.00       69.32      2.82 o 
  -1  -2  11      277.44      270.38      5.30 o 
   0  -2  11       26.54       23.46      1.58 o 
   1  -2  11       23.33       22.96      1.51 o 
   2  -2  11       33.44       36.13      1.88 o 
   3  -2  11       35.59       37.96      2.07 o 
  -8  -1  11       13.05       13.74      3.09 o 
  -7  -1  11        8.46       10.85      1.56 o 
  -6  -1  11       59.26       56.92      2.46 o 
  -5  -1  11      231.99      232.56      4.99 o 
  -4  -1  11       18.40       20.11      1.75 o 
  -3  -1  11        5.80        4.60      1.04 o 
  -2  -1  11       14.97       13.57      2.22 o 
  -1  -1  11       32.18       32.71      1.63 o 
   0  -1  11      620.44      645.47     10.54 o 
   1  -1  11       19.77       20.17      1.38 o 
   2  -1  11       12.44       12.96      3.04 o 
   3  -1  11       40.67       42.45      3.92 o 
  -8   0  11       13.99       18.61      1.89 o 
  -7   0  11       18.80       16.59      1.57 o 
  -6   0  11       89.79       89.81      2.95 o 
  -5   0  11       65.60       68.60      2.24 o 
  -4   0  11       45.08       45.04      1.95 o 
  -3   0  11        1.32        1.66      0.68 o 
  -2   0  11        9.38        9.67      1.00 o 
  -1   0  11      103.27      100.24      2.66 o 
   0   0  11       24.50       22.11      1.56 o 
   1   0  11        0.24       -0.56      0.56 o 
   2   0  11       60.32       60.89      2.40 o 
   3   0  11        1.05        0.57      1.48 o 
  -8   1  11       12.66       10.14      1.45 o 
  -7   1  11        9.56        7.41      1.29 o 
  -6   1  11       58.31       55.02      2.30 o 
  -5   1  11      227.29      227.06      4.76 o 
  -4   1  11       18.74       18.94      1.23 o 
  -3   1  11        6.24        7.65      0.71 o 
  -2   1  11       16.45       16.55      0.93 o 
  -1   1  11       31.75       34.61      1.87 o 
   0   1  11      619.45      642.85      6.91 o 
   1   1  11       19.71       21.92      1.25 o 
   2   1  11       12.03       16.08      1.69 o 
   3   1  11       40.98       47.69      2.21 o 
  -8   2  11       40.72       45.53      2.61 o 
  -7   2  11       24.16       25.44      1.65 o 
  -6   2  11       91.02       92.63      2.74 o 
  -5   2  11       33.43       33.54      1.98 o 
  -4   2  11      260.85      256.92      4.30 o 
  -3   2  11      103.60      101.67      2.15 o 
  -2   2  11       63.18       66.52      1.65 o 
  -1   2  11      283.06      282.32      4.96 o 
   0   2  11       26.67       25.29      1.57 o 
   1   2  11       20.87       19.90      1.52 o 
   2   2  11       32.80       36.63      2.15 o 
   3   2  11       37.29       39.58      2.70 o 
  -7   3  11        7.37        8.24      1.55 o 
  -6   3  11       22.69       19.73      1.77 o 
  -5   3  11      263.46      261.13      5.71 o 
  -4   3  11       64.87       62.36      2.26 o 
  -3   3  11       78.19       82.13      2.53 o 
  -2   3  11       63.99       63.23      2.22 o 
  -1   3  11       52.06       51.34      2.39 o 
   0   3  11      200.21      204.22      4.19 o 
   1   3  11       71.93       76.57      2.53 o 
   2   3  11       35.76       37.35      2.14 o 
   3   3  11       32.80       35.55      2.19 o 
  -7   4  11       10.08       11.75      2.04 o 
  -6   4  11       87.21       89.17      3.23 o 
  -5   4  11      113.58      115.45      3.58 o 
  -4   4  11      129.49      134.84      3.07 o 
  -3   4  11       45.63       46.21      1.84 o 
  -2   4  11        7.68        7.03      0.92 o 
  -1   4  11      311.29      303.12      4.88 o 
   0   4  11        6.78        5.20      0.94 o 
   1   4  11       52.03       51.82      2.39 o 
   2   4  11       19.48       22.57      1.79 o 
   3   4  11       13.06       14.08      1.65 o 
  -7   5  11       11.66       12.35      1.76 o 
  -6   5  11       12.67       10.21      1.34 o 
  -5   5  11       97.26       92.89      2.57 o 
  -4   5  11      122.69      130.54      3.04 o 
  -3   5  11        7.65        6.62      0.94 o 
  -2   5  11       52.51       53.30      1.96 o 
  -1   5  11      162.51      158.19      3.33 o 
   0   5  11       70.62       67.07      2.63 o 
   1   5  11       34.07       31.85      1.94 o 
   2   5  11        7.36        7.57      1.17 o 
  -6   6  11      187.88      202.18      4.77 o 
  -5   6  11      157.07      161.95      3.37 o 
  -4   6  11        0.83        0.75      0.64 o 
  -3   6  11       17.36       15.88      1.19 o 
  -2   6  11        2.02        1.74      0.67 o 
  -1   6  11       24.17       20.33      1.42 o 
   0   6  11        1.95        1.93      0.78 o 
   1   6  11      127.69      118.19      3.40 o 
  -5   7  11      114.42      116.03      4.31 o 
  -4   7  11       81.48       90.46      3.01 o 
  -3   7  11       61.19       62.39      2.56 o 
  -2   7  11       25.63       25.38      2.32 o 
  -1   7  11       76.92       71.06      2.94 o 
   0   7  11      163.63      156.50      4.90 o 
  -3   8  11       40.23       40.59      2.01 o 
  -2   8  11       13.29       11.90      1.41 o 
  -3  -7  12        2.41        3.10      1.49 o 
  -2  -7  12       17.48       15.04      2.34 o 
  -1  -7  12       79.51       89.86      5.37 o 
  -5  -6  12       20.84       22.03      3.07 o 
  -4  -6  12       15.12       15.48      1.95 o 
  -3  -6  12       30.80       35.11      2.65 o 
  -2  -6  12      180.32      176.50      6.04 o 
  -1  -6  12       13.03       11.26      1.85 o 
   0  -6  12       20.08       19.36      4.01 o 
  -6  -5  12       69.89       72.06      5.69 o 
  -5  -5  12       22.59       23.20      2.78 o 
  -4  -5  12       81.68       84.72      4.54 o 
  -3  -5  12       41.43       43.86      3.38 o 
  -2  -5  12       16.54       17.48      2.38 o 
  -1  -5  12       93.90       97.72      5.04 o 
   0  -5  12        3.71        5.08      1.72 o 
   1  -5  12       91.76      103.37      3.66 o 
  -6  -4  12       10.50        6.36      2.85 o 
  -5  -4  12       78.72       85.31      4.67 o 
  -4  -4  12      116.80      116.35      4.14 o 
  -3  -4  12       48.03       50.04      2.70 o 
  -2  -4  12      236.88      229.62      9.51 o 
  -1  -4  12       12.28       12.35      1.61 o 
   0  -4  12      124.70      120.22      4.27 o 
   1  -4  12       41.02       42.09      2.14 o 
   2  -4  12        3.08        3.64      2.58 o 
  -7  -3  12       21.66       17.44      2.33 o 
  -6  -3  12       33.56       31.83      2.41 o 
  -5  -3  12       13.01       10.03      1.54 o 
  -4  -3  12      145.70      147.00      4.67 o 
  -3  -3  12       81.34       79.98      3.88 o 
  -2  -3  12       36.71       33.59      2.23 o 
  -1  -3  12       65.12       62.06      2.95 o 
   0  -3  12       12.64       16.69      1.51 o 
   1  -3  12      110.15      117.19      5.95 o 
   2  -3  12       81.19       86.93      3.09 o 
  -7  -2  12      100.82       99.27      4.71 o 
  -6  -2  12       80.89       71.69      3.33 o 
  -5  -2  12      253.94      253.54      6.43 o 
  -4  -2  12        6.44        5.82      1.20 o 
  -3  -2  12       23.09       24.47      1.94 o 
  -2  -2  12      321.47      316.92      7.12 o 
  -1  -2  12       49.97       49.70      2.16 o 
   0  -2  12       55.84       58.36      2.16 o 
   1  -2  12       74.68       80.30      2.61 o 
   2  -2  12       27.25       27.62      2.73 o 
  -7  -1  12       58.77       62.02      3.59 o 
  -6  -1  12       15.34       15.04      1.77 o 
  -5  -1  12        9.38        6.52      1.28 o 
  -4  -1  12       77.39       78.50      3.19 o 
  -3  -1  12       24.64       21.87      2.25 o 
  -2  -1  12       23.37       22.62      1.82 o 
  -1  -1  12      169.07      168.22      4.43 o 
   0  -1  12       52.16       52.97      2.23 o 
   1  -1  12       18.86       19.26      1.60 o 
   2  -1  12       19.58       24.27      4.65 o 
   3  -1  12      116.21      126.38      7.61 o 
  -7   0  12      124.86      127.38      5.49 o 
  -6   0  12      200.35      202.73      8.01 o 
  -5   0  12       53.68       56.25      2.40 o 
  -4   0  12        8.87        9.98      1.18 o 
  -3   0  12      147.62      145.69      4.28 o 
  -2   0  12      137.14      137.84      4.91 o 
  -1   0  12      128.58      134.08      3.44 o 
   0   0  12        4.46        4.01      0.92 o 
   1   0  12      118.51      134.96      3.66 o 
   2   0  12       12.75       13.24      1.98 o 
   3   0  12       37.90       44.68      5.20 o 
  -7   1  12       58.77       67.13      2.68 o 
  -6   1  12       17.05       13.61      1.35 o 
  -5   1  12        9.61        6.95      1.03 o 
  -4   1  12       78.64       77.19      2.80 o 
  -3   1  12       27.26       29.55      1.63 o 
  -2   1  12       22.64       21.31      1.17 o 
  -1   1  12      171.09      170.36      4.90 o 
   0   1  12       52.49       51.87      2.06 o 
   1   1  12       20.68       24.52      1.53 o 
   2   1  12       20.22       23.23      1.60 o 
  -7   2  12      103.02      109.74      3.39 o 
  -6   2  12       80.71       83.22      3.51 o 
  -5   2  12      258.25      258.24      4.96 o 
  -4   2  12        7.36        6.93      0.91 o 
  -3   2  12       23.91       21.74      1.90 o 
  -2   2  12      321.84      320.25     10.14 o 
  -1   2  12       49.83       51.48      2.16 o 
   0   2  12       52.67       53.91      2.54 o 
   1   2  12       76.39       83.44      3.25 o 
   2   2  12       25.56       19.42      2.50 o 
  -7   3  12       21.65       23.05      2.33 o 
  -6   3  12       32.67       35.77      2.34 o 
  -5   3  12       13.82       12.34      1.52 o 
  -4   3  12      148.86      156.59      3.70 o 
  -3   3  12       82.40       84.37      2.65 o 
  -2   3  12       35.90       37.16      2.29 o 
  -1   3  12       67.92       68.83      2.43 o 
   0   3  12       12.99       12.79      1.33 o 
   1   3  12      110.66      111.97      4.96 o 
   2   3  12       83.29       88.55      3.73 o 
  -6   4  12       10.25       10.79      1.50 o 
  -5   4  12       81.09       88.12      3.25 o 
  -4   4  12      114.53      119.02      3.76 o 
  -3   4  12       47.55       52.48      3.12 o 
  -2   4  12      239.74      237.71      4.73 o 
  -1   4  12       12.40       10.30      1.19 o 
   0   4  12      121.55      118.16      3.27 o 
   1   4  12       42.02       46.88      2.42 o 
   2   4  12        2.36        3.69      1.04 o 
  -6   5  12       66.26       70.91      2.99 o 
  -5   5  12       21.58       22.83      1.54 o 
  -4   5  12       82.42       86.07      2.73 o 
  -3   5  12       39.36       41.24      2.38 o 
  -2   5  12       17.24       19.49      1.40 o 
  -1   5  12       93.46      103.74      2.79 o 
   0   5  12        3.58        3.93      0.96 o 
   1   5  12       91.63       94.82      3.24 o 
  -5   6  12       19.20       18.52      1.37 o 
  -4   6  12       16.31       14.69      1.25 o 
  -3   6  12       32.02       38.02      1.76 o 
  -2   6  12      179.95      177.32      3.68 o 
  -1   6  12       12.75       11.65      1.24 o 
   0   6  12       21.97       23.86      1.76 o 
  -3   7  12        2.36        2.92      0.95 o 
  -2   7  12       18.16       16.31      1.75 o 
  -5  -5  13       77.34       83.78      6.02 o 
  -4  -5  13        6.51        6.28      1.80 o 
  -3  -5  13       58.44       58.45      4.01 o 
  -2  -5  13       53.49       53.55      3.00 o 
  -1  -5  13        0.95        2.91      2.22 o 
  -5  -4  13       10.59        9.44      1.96 o 
  -4  -4  13       91.83       91.44      3.99 o 
  -3  -4  13       82.54       85.84      3.66 o 
  -2  -4  13       42.34       42.08      3.05 o 
  -1  -4  13      157.72      178.00      5.47 o 
   0  -4  13       22.24       23.71      1.96 o 
  -6  -3  13       46.80       49.80      3.03 o 
  -5  -3  13       42.80       42.28      3.32 o 
  -4  -3  13       48.82       49.84      2.85 o 
  -3  -3  13       11.53       14.78      1.72 o 
  -2  -3  13      236.43      242.18      6.88 o 
  -1  -3  13       90.39       93.46      9.45 o 
   0  -3  13       76.61       80.65      3.24 o 
   1  -3  13       16.03       17.57      1.63 o 
  -6  -2  13      110.18      116.56      4.36 o 
  -5  -2  13       33.01       30.00      3.82 o 
  -4  -2  13      148.89      152.31      4.79 o 
  -3  -2  13       34.78       30.78      2.62 o 
  -2  -2  13        0.62        0.50      0.83 o 
  -1  -2  13      174.72      179.68      5.20 o 
   0  -2  13       82.43       84.94      2.74 o 
   1  -2  13        5.58        5.57      1.55 o 
  -7  -1  13        2.03        1.10      2.57 o 
  -6  -1  13      143.85      141.50      4.77 o 
  -5  -1  13       14.08       11.76      1.59 o 
  -4  -1  13       28.87       28.42      2.17 o 
  -3  -1  13       17.94       15.77      1.71 o 
  -2  -1  13       51.77       56.12      2.74 o 
  -1  -1  13       29.35       30.20      1.85 o 
   0  -1  13       15.48       14.17      2.02 o 
   1  -1  13       13.62       13.68      2.40 o 
  -7   0  13       27.67       31.94      3.69 o 
  -6   0  13      114.48      115.77      4.95 o 
  -5   0  13       12.14       11.28      1.85 o 
  -4   0  13        1.06        0.99      0.88 o 
  -3   0  13      175.12      176.92      4.88 o 
  -2   0  13        0.90        1.06      0.82 o 
  -1   0  13       22.32       24.93      1.72 o 
   0   0  13        1.36        0.70      0.81 o 
   1   0  13        4.37        4.87      2.06 o 
  -7   1  13        2.25       -1.20      2.41 o 
  -6   1  13      144.38      150.85      6.43 o 
  -5   1  13       14.09       14.17      1.35 o 
  -4   1  13       27.71       28.38      1.71 o 
  -3   1  13       18.31       18.42      1.51 o 
  -2   1  13       52.30       51.45      2.07 o 
  -1   1  13       29.45       27.73      1.59 o 
   0   1  13       14.19       10.55      1.12 o 
   1   1  13       14.35       15.55      1.28 o 
  -6   2  13      106.91      115.71      4.61 o 
  -5   2  13       34.15       41.95      2.91 o 
  -4   2  13      146.08      151.83      5.11 o 
  -3   2  13       33.73       34.46      1.94 o 
  -2   2  13        0.80        1.56      0.78 o 
  -1   2  13      173.22      181.22      4.17 o 
   0   2  13       83.74       86.13      3.96 o 
   1   2  13        4.64        4.91      1.44 o 
  -6   3  13       47.73       52.64      3.25 o 
  -5   3  13       42.22       46.43      3.24 o 
  -4   3  13       46.35       43.55      2.50 o 
  -3   3  13       12.15       13.66      1.38 o 
  -2   3  13      238.64      244.66      5.95 o 
  -1   3  13       90.72       92.61      3.04 o 
   0   3  13       74.40       79.40      2.80 o 
   1   3  13       16.24       17.73      2.05 o 
  -5   4  13       11.01       12.24      1.61 o 
  -4   4  13       91.65       95.09      3.01 o 
  -3   4  13       80.97       85.94      2.88 o 
  -2   4  13       41.97       43.36      2.18 o 
  -1   4  13      157.15      177.92      4.21 o 
   0   4  13       22.69       22.75      1.76 o 
  -5   5  13       75.25       75.02      8.49 o 
  -4   5  13        5.62        5.53      1.08 o 
  -3   5  13       59.89       63.32      2.52 o 
  -2   5  13       53.39       56.10      2.46 o 
  -1   5  13        0.93        0.77      0.82 o 
  -3  -4  14        0.56       -0.51      1.15 o 
  -2  -4  14       74.06       75.46      4.79 o 
  -5  -3  14       31.94       28.35      3.33 o 
  -4  -3  14       32.51       34.75      2.57 o 
  -3  -3  14       67.73       70.06      3.71 o 
  -2  -3  14       19.42       21.50      2.27 o 
  -1  -3  14      209.36      212.04      7.70 o 
  -5  -2  14       18.25       21.04      2.17 o 
  -4  -2  14       33.77       34.29      2.49 o 
  -3  -2  14       12.52       13.19      1.79 o 
  -2  -2  14       19.26       20.60      2.06 o 
  -1  -2  14       36.75       36.05      2.81 o 
   0  -2  14       89.00       90.39     10.35 o 
  -5  -1  14       11.23       10.07      1.65 o 
  -4  -1  14        4.71        6.41      1.32 o 
  -3  -1  14       26.92       26.87      2.14 o 
  -2  -1  14      158.69      155.96      4.84 o 
  -1  -1  14      133.25      124.31      4.30 o 
   0  -1  14        5.51        3.57      1.60 o 
  -5   0  14        0.10        0.52      1.01 o 
  -4   0  14        6.98        9.15      1.78 o 
  -3   0  14        6.53        4.11      1.29 o 
  -2   0  14        2.57        3.37      1.28 o 
  -1   0  14      254.84      251.44      6.11 o 
   0   0  14       74.73       75.53      3.40 o 
  -5   1  14       10.41        7.86      1.26 o 
  -4   1  14        4.09        4.97      1.55 o 
  -3   1  14       27.79       27.64      2.24 o 
  -2   1  14      159.43      163.84      3.81 o 
  -1   1  14      129.89      132.07      3.37 o 
   0   1  14        5.75        3.59      1.44 o 
  -5   2  14       16.89       18.44      2.31 o 
  -4   2  14       33.42       34.24      2.78 o 
  -3   2  14       12.02       15.48      2.49 o 
  -2   2  14       21.10       17.36      3.06 o 
  -1   2  14       36.84       36.96      2.76 o 
   0   2  14       89.33      102.62      8.98 o 
  -5   3  14       31.55       26.06      5.69 o 
  -4   3  14       32.33       37.50      3.03 o 
  -3   3  14       66.41       66.50      2.71 o 
  -2   3  14       20.09       21.17      1.74 o 
  -1   3  14      206.62      214.07      4.84 o 
  -3   4  14        0.45        0.28      1.04 o 
  -2   4  14       74.01       83.05      4.03 o 
                                                 
